# Supplementary material for: A Novel AT-Rich DNA Recognition Mechanism for Bacterial Xenogeneic Silencer MvaT
Source: PLoS Pathog. 2015 Jun 11;11(6):e1004967. doi: 10.1371/journal.ppat.1004967 (PMC4466236; doi:10.1371/journal.ppat.1004967)
Supplement: S1 Dataset — (XLSX) [file ppat.1004967.s006.xlsx]

## Sheet: Sheet1
#nmer	MvaT(HK)-E-score	MvaT(ME)-E-score	MvaT mean-E-score
AAAAAAAA	0.301393	0.240532	0.270963
AAAAAAAC	0.0351255	0.302333	0.168729
AAAAAAAG	0.149723	0.0151286	0.0824256
AAAAAAAT	0.112225	0.341608	0.226916
AAAAAACA	0.106185	0.306615	0.2064
AAAAAACC	0.129904	0.102429	0.116167
AAAAAACG	0.150657	0.139532	0.145095
AAAAAACT	0.154111	0.217132	0.185621
AAAAAAGA	0.24033	0.0780721	0.159201
AAAAAAGC	0.261608	0.0135274	0.137568
AAAAAAGG	0.144791	-0.0465966	0.0490971
AAAAAAGT	0.265735	0.233965	0.24985
AAAAAATA	0.305091	0.357793	0.331442
AAAAAATC	0.00398458	-0.0350108	-0.0155131
AAAAAATG	-0.00136224	0.162331	0.0804846
AAAAAATT	0.190224	0.115311	0.152768
AAAAACAA	0.247148	0.263271	0.255209
AAAAACAC	-0.0209066	0.194837	0.0869651
AAAAACAG	0.0753329	0.24446	0.159896
AAAAACAT	0.209657	0.123178	0.166418
AAAAACCA	0.0788405	0.159596	0.119218
AAAAACCC	0.0625526	0.0130792	0.0378159
AAAAACCG	0.0709393	0.0494167	0.060178
AAAAACCT	0.134621	0.0774701	0.106045
AAAAACGA	0.103398	-0.000122121	0.0516382
AAAAACGC	0.126741	0.0577702	0.0922556
AAAAACGG	0.113027	-0.0529156	0.0300559
AAAAACGT	-0.0629846	0.0586783	-0.00215315
AAAAACTA	0.2863	0.315507	0.300903
AAAAACTC	0.200051	0.0161732	0.108112
AAAAACTG	0.0428509	0.056608	0.0497295
AAAAACTT	0.384058	0.0849415	0.2345
AAAAAGAA	0.359344	0.275141	0.317242
AAAAAGAC	0.120621	0.0902184	0.10542
AAAAAGAG	0.067353	0.0219386	0.0446458
AAAAAGAT	0.295368	0.167145	0.231256
AAAAAGCA	0.13225	0.0820627	0.107157
AAAAAGCC	-0.0495894	-0.0272564	-0.0384229
AAAAAGCG	0.326964	0.0383929	0.182679
AAAAAGCT	0.13408	-0.0921919	0.0209442
AAAAAGGA	0.0429239	-0.00245304	0.0202354
AAAAAGGC	-0.0642309	-0.0401463	-0.0521886
AAAAAGGG	-0.0157891	0.0561538	0.0201824
AAAAAGGT	0.0121844	-0.0368442	-0.0123299
AAAAAGTA	0.182321	0.12552	0.153921
AAAAAGTC	0.333443	0.00570729	0.169575
AAAAAGTG	-0.0676903	0.0714178	0.00186372
AAAAAGTT	0.349687	0.365018	0.357353
AAAAATAA	0.433216	0.373195	0.403205
AAAAATAC	0.0303256	0.285126	0.157726
AAAAATAG	0.145838	0.0487455	0.097292
AAAAATAT	0.407798	0.34613	0.376964
AAAAATCA	0.0911155	-0.0605974	0.0152591
AAAAATCC	-0.0262521	-0.0211311	-0.0236916
AAAAATCG	0.233344	0.0861243	0.159734
AAAAATCT	-0.104822	-0.0759858	-0.0904038
AAAAATGA	0.221539	0.11719	0.169364
AAAAATGC	0.0298672	0.156356	0.0931118
AAAAATGG	0.145709	0.0294875	0.0875983
AAAAATGT	-0.0283622	0.222884	0.0972607
AAAAATTA	0.279516	0.27016	0.274838
AAAAATTC	0.0997761	0.221964	0.16087
AAAAATTG	0.0816934	0.152243	0.116968
AAAAATTT	0.341231	0.255478	0.298354
AAAACAAA	0.272653	0.158837	0.215745
AAAACAAC	0.266567	0.297718	0.282143
AAAACAAG	0.0435312	0.200472	0.122002
AAAACAAT	0.356868	0.340693	0.34878
AAAACACA	0.100701	0.136282	0.118491
AAAACACC	0.0133433	0.151092	0.0822175
AAAACACG	0.0669525	0.17608	0.121516
AAAACACT	-0.0169426	0.215738	0.0993978
AAAACAGA	0.232552	0.116408	0.17448
AAAACAGC	0.110759	0.197924	0.154342
AAAACAGG	-0.048797	0.187612	0.0694075
AAAACAGT	0.267666	0.217104	0.242385
AAAACATA	0.367093	0.340496	0.353795
AAAACATC	0.063547	0.154501	0.109024
AAAACATG	0.0259461	0.134085	0.0800158
AAAACATT	0.284599	0.165371	0.224985
AAAACCAA	0.10687	0.235269	0.171069
AAAACCAC	-0.0327575	0.106822	0.0370324
AAAACCAG	-0.188896	-0.0587436	-0.12382
AAAACCAT	-0.00040656	0.184962	0.0922778
AAAACCCA	0.0400072	0.236754	0.138381
AAAACCCC	-0.239816	-0.282189	-0.261002
AAAACCCG	0.137122	0.0642164	0.100669
AAAACCCT	-0.207451	-0.190895	-0.199173
AAAACCGA	0.0219793	0.112171	0.0670754
AAAACCGC	0.107535	0.00846463	0.0579996
AAAACCGG	-0.0774167	0.025588	-0.0259143
AAAACCGT	-0.150412	-0.0517081	-0.10106
AAAACCTA	0.115799	0.156046	0.135922
AAAACCTC	-0.0704543	0.028693	-0.0208807
AAAACCTG	0.095241	0.016194	0.0557175
AAAACCTT	0.198158	0.00817801	0.103168
AAAACGAA	0.184458	0.209596	0.197027
AAAACGAC	0.138363	-7.5534e-05	0.0691439
AAAACGAG	-0.278127	0.0338558	-0.122135
AAAACGAT	-0.0073232	0.0920314	0.0423541
AAAACGCA	0.132049	0.0848779	0.108463
AAAACGCC	-0.133803	-0.25982	-0.196812
AAAACGCG	0.261596	0.0342612	0.147929
AAAACGCT	0.0712978	0.0901117	0.0807048
AAAACGGA	-0.0571879	-0.0482872	-0.0527375
AAAACGGC	0.09179	-0.0923872	-0.000298603
AAAACGGG	-0.0168736	-0.10423	-0.060552
AAAACGGT	-0.00073648	-0.00869119	-0.00471383
AAAACGTA	0.080724	0.20421	0.142467
AAAACGTC	-0.0101319	0.0818804	0.0358742
AAAACGTG	-0.254571	-0.0475642	-0.151068
AAAACGTT	0.213881	0.184452	0.199167
AAAACTAA	0.322693	0.246907	0.2848
AAAACTAC	0.169559	0.211648	0.190604
AAAACTAG	0.129839	0.238724	0.184281
AAAACTAT	0.371936	0.315133	0.343534
AAAACTCA	0.14069	-0.0115453	0.0645725
AAAACTCC	0.0242239	0.00849546	0.0163597
AAAACTCG	0.188247	-0.115913	0.0361675
AAAACTCT	-0.0898718	0.183772	0.04695
AAAACTGA	0.0385441	0.0773277	0.0579359
AAAACTGC	0.0775086	0.0577441	0.0676264
AAAACTGG	0.0832135	0.0720131	0.0776133
AAAACTGT	-0.0204006	0.144528	0.0620637
AAAACTTA	0.39788	0.373721	0.385801
AAAACTTC	0.189545	0.108112	0.148829
AAAACTTG	0.184623	0.0160796	0.100351
AAAACTTT	0.39083	0.317268	0.354049
AAAAGAAA	0.234704	0.264331	0.249517
AAAAGAAC	0.1993	0.090615	0.144957
AAAAGAAG	0.0357065	-0.00122761	0.0172394
AAAAGAAT	0.329651	0.315956	0.322804
AAAAGACA	-0.0764147	0.147561	0.0355731
AAAAGACC	-0.0710599	-0.0176019	-0.0443309
AAAAGACG	0.21124	0.0841123	0.147676
AAAAGACT	0.103736	0.107066	0.105401
AAAAGAGA	0.150954	0.0546032	0.102779
AAAAGAGC	-0.0211798	-0.109254	-0.0652168
AAAAGAGG	-0.163172	0.0308843	-0.066144
AAAAGAGT	0.133897	0.280777	0.207337
AAAAGATA	0.179509	0.193443	0.186476
AAAAGATC	-0.0397416	0.046321	0.00328968
AAAAGATG	0.160223	0.0529197	0.106572
AAAAGATT	0.182749	0.290736	0.236743
AAAAGCAA	0.268783	0.0856438	0.177213
AAAAGCAC	0.0460929	0.0639366	0.0550148
AAAAGCAG	0.071116	0.0894778	0.0802969
AAAAGCAT	-0.0247712	0.0868871	0.0310579
AAAAGCCA	-0.114987	-0.0825976	-0.0987922
AAAAGCCC	-0.292685	-0.143723	-0.218204
AAAAGCCG	-0.0373845	0.0411899	0.00190269
AAAAGCCT	-0.00711317	0.0350104	0.0139486
AAAAGCGA	0.0498369	0.142724	0.0962803
AAAAGCGC	0.272452	0.0542603	0.163356
AAAAGCGG	0.000597797	0.122396	0.061497
AAAAGCGT	0.160052	-0.0732381	0.043407
AAAAGCTA	0.141449	-0.136755	0.00234699
AAAAGCTC	-0.143263	-0.0424895	-0.0928765
AAAAGCTG	-0.138696	0.1553	0.00830204
AAAAGCTT	0.315706	0.0322854	0.173996
AAAAGGAA	0.127225	-0.0256007	0.0508122
AAAAGGAC	0.0565513	-0.0776109	-0.0105298
AAAAGGAG	-0.0358196	-0.179044	-0.107432
AAAAGGAT	0.172791	-0.0333661	0.0697125
AAAAGGCA	-0.198719	0.204828	0.00305407
AAAAGGCC	0.0383065	-0.121163	-0.0414284
AAAAGGCG	-0.0610773	0.0768745	0.00789857
AAAAGGCT	-0.145982	-0.10671	-0.126346
AAAAGGGA	-0.0476807	-0.0329798	-0.0403303
AAAAGGGC	-0.0272605	-0.19591	-0.111585
AAAAGGGG	-0.143587	-0.0790236	-0.111305
AAAAGGGT	-0.152508	-0.0227832	-0.0876455
AAAAGGTA	0.16258	0.223937	0.193259
AAAAGGTC	-0.166616	-0.0160396	-0.0913278
AAAAGGTG	-0.0551033	-0.185809	-0.120456
AAAAGGTT	0.0741761	0.130038	0.102107
AAAAGTAA	0.288883	0.271438	0.28016
AAAAGTAC	0.0251408	0.185836	0.105488
AAAAGTAG	-0.0311813	0.132274	0.0505462
AAAAGTAT	0.321041	0.18532	0.25318
AAAAGTCA	0.105202	-0.0650377	0.0200821
AAAAGTCC	-0.144277	0.0310476	-0.0566148
AAAAGTCG	0.247328	0.106443	0.176886
AAAAGTCT	0.125924	0.188551	0.157237
AAAAGTGA	0.0316473	0.0268447	0.029246
AAAAGTGC	0.162709	0.122135	0.142422
AAAAGTGG	-0.086377	0.0766646	-0.00485623
AAAAGTGT	0.171043	0.16797	0.169507
AAAAGTTA	0.374301	0.368456	0.371378
AAAAGTTC	0.320664	0.233935	0.2773
AAAAGTTG	0.200284	0.240967	0.220626
AAAAGTTT	0.378428	0.326563	0.352495
AAAATAAA	0.47278	0.345031	0.408905
AAAATAAC	0.358502	0.398092	0.378297
AAAATAAG	0.314958	0.347166	0.331062
AAAATAAT	0.425044	0.419751	0.422398
AAAATACA	0.181446	0.318757	0.250102
AAAATACC	0.262148	0.267498	0.264823
AAAATACG	0.257178	0.110527	0.183852
AAAATACT	0.310715	0.233767	0.272241
AAAATAGA	0.167428	0.179543	0.173485
AAAATAGC	0.175618	0.0100199	0.0928188
AAAATAGG	0.110743	0.103113	0.106928
AAAATAGT	0.170609	0.285223	0.227916
AAAATATA	0.4246	0.435287	0.429944
AAAATATC	0.373927	0.253984	0.313955
AAAATATG	0.222622	0.279176	0.250899
AAAATATT	0.433686	0.435411	0.434549
AAAATCAA	0.263853	0.0952247	0.179539
AAAATCAC	-0.0527295	0.0935758	0.0204231
AAAATCAG	0.0922454	0.0566011	0.0744233
AAAATCAT	0.0390758	0.136317	0.0876964
AAAATCCA	-0.113153	0.107316	-0.00291848
AAAATCCC	-0.153993	-0.00433077	-0.0791617
AAAATCCG	-0.0915779	-0.0358261	-0.063702
AAAATCCT	0.0452932	0.115118	0.0802058
AAAATCGA	0.215109	0.125854	0.170481
AAAATCGC	0.168982	-0.0493507	0.0598156
AAAATCGG	0.14585	-0.0621893	0.0418304
AAAATCGT	0.0896703	0.162018	0.125844
AAAATCTA	-0.0105837	0.0816722	0.0355442
AAAATCTC	-0.0482436	-0.106186	-0.0772146
AAAATCTG	0.112753	0.158842	0.135798
AAAATCTT	0.166492	0.0377313	0.102112
AAAATGAA	0.271623	0.180671	0.226147
AAAATGAC	0.0487486	0.00795694	0.0283528
AAAATGAG	-0.00119778	0.248276	0.123539
AAAATGAT	0.249744	0.0996615	0.174703
AAAATGCA	-0.063249	0.245111	0.0909308
AAAATGCC	0.140869	0.117009	0.128939
AAAATGCG	0.152916	0.0853326	0.119124
AAAATGCT	-0.0491828	0.0635826	0.00719992
AAAATGGA	0.0805585	-0.0937946	-0.00661804
AAAATGGC	0.0993514	0.064362	0.0818567
AAAATGGG	-0.138321	0.0710965	-0.0336124
AAAATGGT	-0.143011	-0.00633384	-0.0746725
AAAATGTA	0.138208	0.273055	0.205632
AAAATGTC	-0.0842456	0.132604	0.0241794
AAAATGTG	-0.130507	0.280823	0.0751579
AAAATGTT	0.311031	0.213366	0.262199
AAAATTAA	0.401239	0.372187	0.386713
AAAATTAC	0.191072	0.107392	0.149232
AAAATTAG	0.149914	0.173297	0.161606
AAAATTAT	0.360773	0.350152	0.355462
AAAATTCA	0.109375	0.103647	0.106511
AAAATTCC	0.178111	0.103806	0.140958
AAAATTCG	0.243629	0.211305	0.227467
AAAATTCT	0.0435647	0.143274	0.0934195
AAAATTGA	0.176933	0.270872	0.223902
AAAATTGC	0.121916	0.220622	0.171269
AAAATTGG	0.106219	0.188565	0.147392
AAAATTGT	0.231972	0.306615	0.269293
AAAATTTA	0.323598	0.298903	0.311251
AAAATTTC	0.301643	0.221779	0.261711
AAAATTTG	0.136661	0.306039	0.22135
AAAATTTT	0.357662	0.350099	0.353881
AAACAAAA	0.332094	0.223104	0.277599
AAACAAAC	0.19534	0.0847718	0.140056
AAACAAAG	0.189327	0.195228	0.192277
AAACAAAT	0.269233	0.300199	0.284716
AAACAACA	0.184518	0.244346	0.214432
AAACAACC	-0.0644723	-0.0723224	-0.0683973
AAACAACG	0.0614461	0.251581	0.156514
AAACAACT	0.317697	0.339057	0.328377
AAACAAGA	0.207744	0.123891	0.165817
AAACAAGC	-0.0162923	0.104611	0.0441594
AAACAAGG	-0.0786384	0.232182	0.0767716
AAACAAGT	0.108215	0.146592	0.127404
AAACAATA	0.349601	0.399481	0.374541
AAACAATC	-0.0521543	0.172169	0.0600073
AAACAATG	0.153815	0.247546	0.20068
AAACAATT	0.326182	0.366386	0.346284
AAACACAA	0.238557	0.25109	0.244824
AAACACAC	0.0190967	0.293608	0.156352
AAACACAG	0.0702735	0.14664	0.108457
AAACACAT	0.13288	0.187098	0.159989
AAACACCA	0.0411513	0.0790507	0.060101
AAACACCC	-0.297392	0.0566603	-0.120366
AAACACCG	0.226958	0.216821	0.22189
AAACACCT	0.176947	-0.0180742	0.0794364
AAACACGA	0.0225856	0.174672	0.0986287
AAACACGC	0.189938	0.0286724	0.109305
AAACACGG	-0.124647	0.0708899	-0.0268787
AAACACGT	0.0229547	-0.0246191	-0.000832188
AAACACTA	0.320278	0.339115	0.329697
AAACACTC	0.0968248	0.0975515	0.0971882
AAACACTG	0.207317	0.0564424	0.13188
AAACACTT	0.272232	0.180139	0.226185
AAACAGAA	0.134496	0.240079	0.187287
AAACAGAC	0.224851	0.14491	0.184881
AAACAGAG	0.0966449	-0.0573694	0.0196378
AAACAGAT	0.0663046	0.156126	0.111215
AAACAGCA	0.0580593	0.140656	0.0993578
AAACAGCC	-0.195158	-0.108304	-0.151731
AAACAGCG	0.0505037	-0.0104256	0.020039
AAACAGCT	0.0988059	0.148073	0.123439
AAACAGGA	0.0026239	0.00456377	0.00359383
AAACAGGC	-0.123308	0.167404	0.0220481
AAACAGGG	-0.0799796	-0.00196408	-0.0409718
AAACAGGT	0.0420918	0.0278108	0.0349513
AAACAGTA	0.0849741	0.239297	0.162135
AAACAGTC	0.189528	0.0223861	0.105957
AAACAGTG	0.199017	-0.0286573	0.08518
AAACAGTT	0.26552	0.232152	0.248836
AAACATAA	0.36157	0.379531	0.370551
AAACATAC	0.23245	0.335304	0.283877
AAACATAG	0.0895507	0.342881	0.216216
AAACATAT	0.349009	0.372765	0.360887
AAACATCA	0.174445	0.214123	0.194284
AAACATCC	0.175263	0.0846178	0.12994
AAACATCG	0.173332	0.0364142	0.104873
AAACATCT	0.207076	0.146751	0.176914
AAACATGA	0.267097	0.231062	0.24908
AAACATGC	0.215653	0.134311	0.174982
AAACATGG	-0.0426142	0.147437	0.0524112
AAACATGT	0.221822	0.318074	0.269948
AAACATTA	0.26323	0.342705	0.302968
AAACATTC	0.299141	0.206748	0.252944
AAACATTG	0.116134	0.269882	0.193008
AAACATTT	0.292368	0.182139	0.237254
AAACCAAA	0.220243	0.288537	0.25439
AAACCAAC	0.204646	0.240683	0.222664
AAACCAAG	0.230067	-0.0294765	0.100295
AAACCAAT	0.236216	0.227785	0.232
AAACCACA	0.080291	0.161699	0.120995
AAACCACC	-0.0869473	0.0164987	-0.0352243
AAACCACG	0.109974	0.0657849	0.0878793
AAACCACT	-0.009982	-0.0363729	-0.0231775
AAACCAGA	0.147027	0.0807976	0.113912
AAACCAGC	0.163853	-0.0146788	0.0745869
AAACCAGG	-0.217129	-0.128474	-0.172802
AAACCAGT	0.0147157	-0.0204725	-0.00287836
AAACCATA	0.220295	0.281169	0.250732
AAACCATC	0.0550902	0.0455988	0.0503445
AAACCATG	0.101524	0.0610187	0.0812715
AAACCATT	0.00108246	0.245823	0.123453
AAACCCAA	0.0786255	0.0737219	0.0761737
AAACCCAC	-0.157043	0.274411	0.058684
AAACCCAG	-0.157609	0.22978	0.0360852
AAACCCAT	-0.162509	-0.0100249	-0.0862672
AAACCCCA	-0.142092	-0.204308	-0.1732
AAACCCCC	-0.283445	-0.318752	-0.301098
AAACCCCG	-0.0920742	-0.239753	-0.165914
AAACCCCT	-0.229454	-0.188303	-0.208878
AAACCCGA	-0.140723	-0.0480225	-0.0943727
AAACCCGC	0.159767	0.0180509	0.0889091
AAACCCGG	-0.335316	-0.111901	-0.223609
AAACCCGT	0.109499	0.10006	0.10478
AAACCCTA	-0.0625701	0.029743	-0.0164136
AAACCCTC	-0.147133	-0.243232	-0.195182
AAACCCTG	-0.147797	-0.0942172	-0.121007
AAACCCTT	0.00684404	-0.0919185	-0.0425373
AAACCGAA	0.16678	0.181761	0.17427
AAACCGAC	0.128232	0.0355351	0.0818833
AAACCGAG	-0.0915097	-0.12089	-0.1062
AAACCGAT	0.0769523	0.0148466	0.0458995
AAACCGCA	0.0151508	-0.107341	-0.0460949
AAACCGCC	-0.201833	-0.144831	-0.173332
AAACCGCG	-0.0391483	-0.0766016	-0.0578749
AAACCGCT	-0.0765801	-0.138872	-0.107726
AAACCGGA	-0.160545	0.013766	-0.0733895
AAACCGGC	-0.178903	0.07782	-0.0505417
AAACCGGG	-0.35061	-0.0145773	-0.182594
AAACCGGT	-0.070697	0.142789	0.0360458
AAACCGTA	-0.085926	-0.19439	-0.140158
AAACCGTC	0.0265211	-0.135467	-0.054473
AAACCGTG	-0.204528	0.0275173	-0.0885053
AAACCGTT	0.0100994	0.136381	0.07324
AAACCTAA	0.0586622	0.089569	0.0741156
AAACCTAC	-0.0415664	-0.114756	-0.0781612
AAACCTAG	0.0983235	0.0867363	0.0925299
AAACCTAT	0.169356	0.0292258	0.099291
AAACCTCA	-0.098563	-0.119547	-0.109055
AAACCTCC	-0.149236	-0.184468	-0.166852
AAACCTCG	0.124536	-0.0816511	0.0214427
AAACCTCT	-0.0694774	-0.0273983	-0.0484378
AAACCTGA	0.0592826	0.00605058	0.0326666
AAACCTGC	0.113492	-0.193746	-0.0401272
AAACCTGG	-0.179182	0.0244105	-0.0773856
AAACCTGT	-0.0407529	-0.027244	-0.0339984
AAACCTTA	0.154816	0.196105	0.17546
AAACCTTC	-0.155427	0.00337774	-0.0760244
AAACCTTG	-0.110458	-0.033809	-0.0721333
AAACCTTT	0.198693	0.20719	0.202942
AAACGAAA	0.196573	0.200842	0.198708
AAACGAAC	-0.0051181	0.0461537	0.0205178
AAACGAAG	-0.010738	0.166483	0.0778723
AAACGAAT	0.209504	0.267911	0.238707
AAACGACA	0.0617746	0.173886	0.11783
AAACGACC	-0.0236487	-0.155852	-0.0897505
AAACGACG	0.0822719	-0.0644743	0.0088988
AAACGACT	0.0975025	0.166977	0.13224
AAACGAGA	-0.194355	0.0578138	-0.0682706
AAACGAGC	0.0301738	-0.180636	-0.0752312
AAACGAGG	-0.199356	-0.12711	-0.163233
AAACGAGT	-0.049477	0.23687	0.0936967
AAACGATA	0.135082	0.144471	0.139777
AAACGATC	-0.0666121	-0.100451	-0.0835316
AAACGATG	-0.0427135	0.0294524	-0.00663053
AAACGATT	0.000605288	0.105651	0.0531283
AAACGCAA	0.1452	0.252348	0.198774
AAACGCAC	0.0283121	-0.248182	-0.109935
AAACGCAG	-0.0558093	-0.118837	-0.087323
AAACGCAT	0.124145	0.0750352	0.0995903
AAACGCCA	-0.0731072	0.031605	-0.0207511
AAACGCCC	-0.289654	-0.0587344	-0.174194
AAACGCCG	0.0409371	-0.437093	-0.198078
AAACGCCT	-0.113497	-0.239547	-0.176522
AAACGCGA	0.0704307	0.0481804	0.0593056
AAACGCGC	0.239857	-0.0308813	0.104488
AAACGCGG	-0.223144	0.0484053	-0.0873695
AAACGCGT	0.104966	0.0611128	0.0830395
AAACGCTA	0.132875	0.0212024	0.0770388
AAACGCTC	-0.0392996	-0.133438	-0.0863686
AAACGCTG	-0.0674474	0.11997	0.0262613
AAACGCTT	0.0289972	0.0413538	0.0351755
AAACGGAA	0.237267	0.0892464	0.163257
AAACGGAC	-0.0636583	0.00849223	-0.027583
AAACGGAG	-0.176292	-0.0425194	-0.109406
AAACGGAT	0.113161	-0.0686583	0.0222515
AAACGGCA	-0.0422723	0.0661267	0.0119272
AAACGGCC	-0.111273	-0.14481	-0.128041
AAACGGCG	0.0220046	0.110697	0.0663507
AAACGGCT	0.0862604	-0.0732715	0.0064944
AAACGGGA	-0.0961566	-0.0611049	-0.0786307
AAACGGGC	0.120276	-0.0156986	0.0522887
AAACGGGG	-0.152554	0.0494225	-0.0515657
AAACGGGT	0.0410495	0.125203	0.0831262
AAACGGTA	-0.130799	-0.0119172	-0.071358
AAACGGTC	-0.202776	-0.212863	-0.20782
AAACGGTG	-0.200327	0.102898	-0.0487145
AAACGGTT	0.110397	0.11029	0.110344
AAACGTAA	0.0647859	0.0872677	0.0760268
AAACGTAC	-0.0355655	0.120455	0.042445
AAACGTAG	-0.0464295	-0.0204615	-0.0334455
AAACGTAT	0.147371	0.296107	0.221739
AAACGTCA	0.145815	0.0292044	0.0875097
AAACGTCC	-0.255135	-0.122855	-0.188995
AAACGTCG	0.017958	-0.102922	-0.0424821
AAACGTCT	0.00563289	-0.168653	-0.0815101
AAACGTGA	-0.0327546	-0.0627813	-0.0477679
AAACGTGC	-0.10203	0.10067	-0.000680334
AAACGTGG	-0.140826	-0.0619717	-0.101399
AAACGTGT	-0.0376349	0.0160848	-0.010775
AAACGTTA	0.138432	0.21795	0.178191
AAACGTTC	-0.150123	-0.140298	-0.14521
AAACGTTG	0.135659	-0.0715352	0.0320619
AAACGTTT	0.269539	0.240677	0.255108
AAACTAAA	0.381629	0.332113	0.356871
AAACTAAC	0.355419	0.291911	0.323665
AAACTAAG	0.337724	0.27123	0.304477
AAACTAAT	0.304616	0.36443	0.334523
AAACTACA	0.155853	0.168847	0.16235
AAACTACC	0.241513	0.110526	0.176019
AAACTACG	0.260005	0.232843	0.246424
AAACTACT	0.303397	0.303248	0.303323
AAACTAGA	0.11908	0.171873	0.145477
AAACTAGC	0.25366	0.0687364	0.161198
AAACTAGG	-0.0437983	0.131491	0.0438462
AAACTAGT	0.16103	0.379989	0.27051
AAACTATA	0.341732	0.32642	0.334076
AAACTATC	0.361531	0.239541	0.300536
AAACTATG	0.276824	0.142276	0.20955
AAACTATT	0.40148	0.339577	0.370528
AAACTCAA	0.114841	0.225252	0.170046
AAACTCAC	0.0251374	-0.0449247	-0.00989363
AAACTCAG	0.160819	0.00911917	0.0849692
AAACTCAT	0.0947359	0.0353712	0.0650536
AAACTCCA	-0.0884557	0.0665306	-0.0109626
AAACTCCC	-0.0944829	-0.111712	-0.103097
AAACTCCG	-0.031628	0.0517463	0.0100591
AAACTCCT	0.113201	-0.000794677	0.0562032
AAACTCGA	0.105658	0.0883254	0.0969918
AAACTCGC	0.218264	-0.0586519	0.079806
AAACTCGG	-0.138286	0.0244771	-0.0569043
AAACTCGT	0.113678	0.206003	0.159841
AAACTCTA	0.142628	0.126511	0.13457
AAACTCTC	0.0542292	0.129152	0.0916904
AAACTCTG	0.0823371	0.114775	0.0985559
AAACTCTT	0.138424	0.162501	0.150462
AAACTGAA	0.150179	0.0800282	0.115104
AAACTGAC	0.132034	0.0339009	0.0829676
AAACTGAG	0.096168	0.00215449	0.0491612
AAACTGAT	0.133882	0.155932	0.144907
AAACTGCA	-0.0227156	0.165992	0.0716384
AAACTGCC	-0.0938863	-0.126238	-0.110062
AAACTGCG	0.0665311	0.00135287	0.033942
AAACTGCT	0.103615	0.0205191	0.0620669
AAACTGGA	0.015604	0.135986	0.0757948
AAACTGGC	-0.0333691	-0.0783131	-0.0558411
AAACTGGG	0.113714	-0.108955	0.00237948
AAACTGGT	-0.0958239	0.0902517	-0.00278607
AAACTGTA	0.122587	0.149249	0.135918
AAACTGTC	-0.0331562	0.100628	0.0337357
AAACTGTG	-0.0997241	0.0426519	-0.0285361
AAACTGTT	0.209189	0.233976	0.221582
AAACTTAA	0.305873	0.34533	0.325601
AAACTTAC	0.275001	0.338007	0.306504
AAACTTAG	0.265433	0.18396	0.224696
AAACTTAT	0.332339	0.430554	0.381447
AAACTTCA	0.122664	0.272406	0.197535
AAACTTCC	0.132469	0.139015	0.135742
AAACTTCG	0.29375	0.178566	0.236158
AAACTTCT	0.276478	0.267317	0.271897
AAACTTGA	0.139979	0.218344	0.179162
AAACTTGC	0.208783	0.254952	0.231868
AAACTTGG	0.0987613	0.124591	0.111676
AAACTTGT	0.201498	0.21023	0.205864
AAACTTTA	0.329183	0.38425	0.356717
AAACTTTC	0.311303	0.312967	0.312135
AAACTTTG	0.292171	0.341879	0.317025
AAAGAAAA	0.195395	0.234146	0.214771
AAAGAAAC	0.081816	0.204044	0.14293
AAAGAAAG	0.236789	0.324712	0.28075
AAAGAAAT	0.22649	0.101967	0.164228
AAAGAACA	0.176486	0.0289382	0.102712
AAAGAACC	0.0846252	0.131511	0.108068
AAAGAACG	0.0501544	0.136122	0.0931383
AAAGAACT	0.230899	0.235485	0.233192
AAAGAAGA	0.0857373	-0.0613896	0.0121738
AAAGAAGC	-0.045215	0.0161739	-0.0145205
AAAGAAGG	-0.132323	-0.175225	-0.153774
AAAGAAGT	0.269912	0.301531	0.285721
AAAGAATA	0.245729	0.29156	0.268644
AAAGAATC	0.054811	0.194178	0.124495
AAAGAATG	0.0987751	0.231297	0.165036
AAAGAATT	0.203277	0.257666	0.230471
AAAGACAA	0.153027	0.178919	0.165973
AAAGACAC	-0.201313	0.0327559	-0.0842787
AAAGACAG	-0.0213265	-0.0511619	-0.0362442
AAAGACAT	0.0431312	0.147498	0.0953145
AAAGACCA	-0.0511864	0.120236	0.0345248
AAAGACCC	-0.301644	-0.146574	-0.224109
AAAGACCG	-0.114841	-0.036533	-0.075687
AAAGACCT	-0.109119	-0.0135211	-0.06132
AAAGACGA	-0.043436	0.205208	0.0808858
AAAGACGC	-0.0986768	-0.234748	-0.166712
AAAGACGG	-0.234537	0.191782	-0.0213779
AAAGACGT	0.0716653	0.00559754	0.0386314
AAAGACTA	0.11129	0.067934	0.0896121
AAAGACTC	0.0713399	-0.0456864	0.0128268
AAAGACTG	0.0536185	0.116847	0.0852326
AAAGACTT	0.209913	0.105811	0.157862
AAAGAGAA	0.13965	0.0548997	0.0972751
AAAGAGAC	-0.12689	0.0136548	-0.0566178
AAAGAGAG	-0.10509	-0.101734	-0.103412
AAAGAGAT	0.159059	0.127368	0.143213
AAAGAGCA	0.00320212	-0.00147168	0.000865221
AAAGAGCC	-0.0404478	-0.0287551	-0.0346015
AAAGAGCG	0.0440068	-0.125438	-0.0407154
AAAGAGCT	-0.249238	0.0201052	-0.114566
AAAGAGGA	-0.138976	-0.0274897	-0.0832326
AAAGAGGC	-0.00260277	-0.0455608	-0.0240818
AAAGAGGG	-0.200373	-0.233307	-0.21684
AAAGAGGT	0.00556557	0.109469	0.0575174
AAAGAGTA	0.0895941	0.241034	0.165314
AAAGAGTC	0.0496712	0.0216887	0.0356799
AAAGAGTG	-0.0119765	0.0248093	0.0064164
AAAGAGTT	0.141986	0.294517	0.218252
AAAGATAA	0.187973	0.359123	0.273548
AAAGATAC	0.1529	-0.0435474	0.0546764
AAAGATAG	0.166334	0.233142	0.199738
AAAGATAT	0.384138	0.249439	0.316788
AAAGATCA	0.0237993	0.153105	0.0884523
AAAGATCC	0.0804252	-0.0319985	0.0242134
AAAGATCG	-0.100832	0.0372656	-0.0317834
AAAGATCT	-0.209133	0.165654	-0.0217394
AAAGATGA	0.152981	0.277108	0.215045
AAAGATGC	0.0321851	-0.00641287	0.0128861
AAAGATGG	0.190246	0.0492937	0.11977
AAAGATGT	0.188824	0.0520739	0.120449
AAAGATTA	0.23466	0.265544	0.250102
AAAGATTC	0.110045	0.0493586	0.0797019
AAAGATTG	0.255811	0.228531	0.242171
AAAGATTT	0.210501	0.184724	0.197613
AAAGCAAA	0.122023	0.155864	0.138943
AAAGCAAC	0.0370233	0.19394	0.115482
AAAGCAAG	0.146358	0.10025	0.123304
AAAGCAAT	0.0820924	0.243273	0.162683
AAAGCACA	-0.0580371	0.143941	0.042952
AAAGCACC	-0.0724734	-0.121271	-0.0968722
AAAGCACG	-0.129313	-0.0855216	-0.107417
AAAGCACT	0.0932103	-0.0747198	0.00924523
AAAGCAGA	-0.123404	0.15131	0.0139526
AAAGCAGC	0.0380802	-0.0482613	-0.00509057
AAAGCAGG	-0.150134	-0.224639	-0.187387
AAAGCAGT	0.14034	-0.120921	0.00970945
AAAGCATA	0.0943511	-0.028113	0.0331191
AAAGCATC	-0.0884226	-0.18611	-0.137266
AAAGCATG	-0.255065	0.13444	-0.0603122
AAAGCATT	-0.127332	0.111355	-0.00798837
AAAGCCAA	0.01963	-0.116536	-0.0484528
AAAGCCAC	-0.238888	-0.0839412	-0.161415
AAAGCCAG	-0.0210975	-0.167619	-0.0943581
AAAGCCAT	-0.0386977	-0.182783	-0.110741
AAAGCCCA	-0.313168	-0.148334	-0.230751
AAAGCCCC	-0.269861	-0.342131	-0.305996
AAAGCCCG	-0.233779	-0.261426	-0.247602
AAAGCCCT	-0.324702	-0.201151	-0.262926
AAAGCCGA	-0.221056	0.183914	-0.0185711
AAAGCCGC	-0.0579241	-0.25518	-0.156552
AAAGCCGG	-0.0648936	-0.0804905	-0.0726921
AAAGCCGT	-0.0389232	-0.197924	-0.118423
AAAGCCTA	0.194213	0.055866	0.125039
AAAGCCTC	-0.104239	-0.0872447	-0.0957418
AAAGCCTG	-0.115888	-0.0667535	-0.0913209
AAAGCCTT	0.255144	-0.0962616	0.079441
AAAGCGAA	0.126073	0.171513	0.148793
AAAGCGAC	-0.135892	-0.109697	-0.122794
AAAGCGAG	0.0397794	0.0279824	0.0338809
AAAGCGAT	0.173657	0.027679	0.100668
AAAGCGCA	0.0244914	-0.0990628	-0.0372857
AAAGCGCC	-0.0844788	-0.186075	-0.135277
AAAGCGCG	0.0975942	-0.00027443	0.0486599
AAAGCGCT	-0.0732619	-0.090013	-0.0816374
AAAGCGGA	-0.242498	0.109512	-0.0664928
AAAGCGGC	-0.0890015	-0.13106	-0.110031
AAAGCGGG	-0.0650766	0.096769	0.0158462
AAAGCGGT	-0.0950414	0.0176383	-0.0387015
AAAGCGTA	-0.117319	-0.0325409	-0.0749302
AAAGCGTC	0.200004	-0.2107	-0.0053482
AAAGCGTG	-0.217473	-0.082991	-0.150232
AAAGCGTT	0.0302162	0.106785	0.0685004
AAAGCTAA	-0.0809938	0.07908	-0.000956934
AAAGCTAC	-0.127463	-0.216313	-0.171888
AAAGCTAG	-0.0823703	-0.203464	-0.142917
AAAGCTAT	0.096803	0.0758634	0.0863332
AAAGCTCA	-0.162286	-0.129451	-0.145869
AAAGCTCC	-0.345419	-0.244145	-0.294782
AAAGCTCG	0.00841368	-0.0949788	-0.0432826
AAAGCTCT	-0.25962	-0.193975	-0.226798
AAAGCTGA	0.0178255	-0.127941	-0.0550578
AAAGCTGC	-0.160402	-0.089072	-0.124737
AAAGCTGG	-0.082678	0.0319774	-0.0253503
AAAGCTGT	0.0205771	0.0791761	0.0498766
AAAGCTTA	0.157917	0.0840551	0.120986
AAAGCTTC	0.187471	-0.198282	-0.00540597
AAAGCTTG	-0.0640081	-0.171757	-0.117883
AAAGCTTT	1.48843e-05	0.200208	0.100111
AAAGGAAA	-0.114502	-0.291854	-0.203178
AAAGGAAC	-0.0591644	-0.235491	-0.147328
AAAGGAAG	0.0650642	-0.228363	-0.0816495
AAAGGAAT	0.129169	0.234561	0.181865
AAAGGACA	0.0373761	0.00784281	0.0226095
AAAGGACC	-0.120873	-0.170459	-0.145666
AAAGGACG	-0.251706	-0.242206	-0.246956
AAAGGACT	0.0663803	-0.0536826	0.00634885
AAAGGAGA	-0.187554	-0.207535	-0.197545
AAAGGAGC	-0.185978	-0.354219	-0.270099
AAAGGAGG	-0.248106	-0.0851991	-0.166653
AAAGGAGT	0.0750969	-0.0513547	0.0118711
AAAGGATA	0.122583	0.115927	0.119255
AAAGGATC	-0.124607	-0.16088	-0.142744
AAAGGATG	0.00576748	0.00709401	0.00643074
AAAGGATT	-0.099217	0.028729	-0.035244
AAAGGCAA	0.0976847	0.0433907	0.0705377
AAAGGCAC	-0.197615	-0.139475	-0.168545
AAAGGCAG	-0.137495	-0.224453	-0.180974
AAAGGCAT	-0.101925	-0.116548	-0.109236
AAAGGCCA	-0.0247909	-0.107524	-0.0661572
AAAGGCCC	-0.177589	-0.329294	-0.253442
AAAGGCCG	-0.189152	-0.0678201	-0.128486
AAAGGCCT	-0.188854	-0.277652	-0.233253
AAAGGCGA	-0.219124	-0.149924	-0.184524
AAAGGCGC	-0.000390159	-0.23558	-0.117985
AAAGGCGG	-0.0608577	-0.113282	-0.0870698
AAAGGCGT	0.0773932	-0.0853999	-0.00400333
AAAGGCTA	-0.0253022	-0.00565874	-0.0154805
AAAGGCTC	-0.212858	-0.246761	-0.22981
AAAGGCTG	-0.202191	-0.161203	-0.181697
AAAGGCTT	0.00728962	-0.127176	-0.0599431
AAAGGGAA	-0.0762595	-0.0598609	-0.0680602
AAAGGGAC	-0.0946946	-0.0641219	-0.0794083
AAAGGGAG	-0.0723783	-0.224121	-0.14825
AAAGGGAT	0.101375	-0.108825	-0.00372491
AAAGGGCA	-0.0147752	0.0653161	0.0252704
AAAGGGCC	-0.213968	-0.288307	-0.251137
AAAGGGCG	-0.162454	-0.0898274	-0.126141
AAAGGGCT	-0.119961	-0.313022	-0.216491
AAAGGGGA	-0.134105	-0.16743	-0.150767
AAAGGGGC	-0.31104	-0.267496	-0.289268
AAAGGGGG	-0.157228	-0.257145	-0.207187
AAAGGGGT	0.0169508	-0.123737	-0.0533931
AAAGGGTA	-0.0875114	0.0126291	-0.0374412
AAAGGGTC	-0.156965	-0.0927839	-0.124874
AAAGGGTG	-0.169562	-0.211703	-0.190633
AAAGGGTT	-0.138273	-0.0907865	-0.11453
AAAGGTAA	0.155254	0.123088	0.139171
AAAGGTAC	-0.181294	0.175636	-0.0028292
AAAGGTAG	0.261632	-0.104449	0.0785916
AAAGGTAT	-0.0176927	0.154946	0.0686265
AAAGGTCA	0.139549	-0.214731	-0.0375905
AAAGGTCC	-0.236236	-0.158636	-0.197436
AAAGGTCG	-0.0989926	-0.211128	-0.15506
AAAGGTCT	0.0309125	-0.173487	-0.0712873
AAAGGTGA	-0.125901	0.0297285	-0.0480864
AAAGGTGC	-0.227436	-0.171424	-0.19943
AAAGGTGG	0.0783567	-0.0774054	0.000475629
AAAGGTGT	0.117329	0.0127221	0.0650255
AAAGGTTA	0.183044	0.144863	0.163954
AAAGGTTC	-0.0824599	0.0214853	-0.0304873
AAAGGTTG	-0.0598384	0.0830634	0.0116125
AAAGTAAA	0.301099	0.310152	0.305626
AAAGTAAC	0.149333	0.263523	0.206428
AAAGTAAG	0.296234	0.309654	0.302944
AAAGTAAT	0.389901	0.356325	0.373113
AAAGTACA	0.104283	0.341555	0.222919
AAAGTACC	0.130751	0.196953	0.163852
AAAGTACG	0.188642	0.123717	0.156179
AAAGTACT	0.251743	0.248019	0.249881
AAAGTAGA	-0.0391369	0.111086	0.0359747
AAAGTAGC	-0.0155555	0.00274128	-0.00640711
AAAGTAGG	0.159665	-0.0694739	0.0450956
AAAGTAGT	0.155533	0.314914	0.235223
AAAGTATA	0.410884	0.409493	0.410188
AAAGTATC	0.287832	0.134676	0.211254
AAAGTATG	0.163989	0.267051	0.21552
AAAGTATT	0.268414	0.272496	0.270455
AAAGTCAA	0.0913024	0.0955647	0.0934335
AAAGTCAC	-0.0490498	-0.040496	-0.0447729
AAAGTCAG	0.0684723	0.037376	0.0529241
AAAGTCAT	0.120692	0.063686	0.0921888
AAAGTCCA	-0.0236046	0.125863	0.051129
AAAGTCCC	-0.020777	-0.177672	-0.0992243
AAAGTCCG	-0.0624354	-0.0980427	-0.080239
AAAGTCCT	0.0573031	-0.158798	-0.0507475
AAAGTCGA	0.00302231	0.0820996	0.0425609
AAAGTCGC	0.181097	0.0321563	0.106627
AAAGTCGG	0.0754935	0.064115	0.0698043
AAAGTCGT	0.256483	0.0529951	0.154739
AAAGTCTA	0.179239	0.00878312	0.0940111
AAAGTCTC	0.190994	0.0645548	0.127775
AAAGTCTG	0.0954853	0.0566284	0.0760568
AAAGTCTT	0.249267	0.226195	0.237731
AAAGTGAA	0.0949388	0.119614	0.107276
AAAGTGAC	0.187969	0.0476849	0.117827
AAAGTGAG	0.113323	0.0260214	0.0696721
AAAGTGAT	0.242903	0.0666962	0.1548
AAAGTGCA	0.103588	0.107909	0.105748
AAAGTGCC	0.102047	-0.141406	-0.0196797
AAAGTGCG	0.116292	0.11628	0.116286
AAAGTGCT	0.0109365	0.198311	0.104624
AAAGTGGA	-0.204323	-0.166107	-0.185215
AAAGTGGC	-0.186819	0.130791	-0.0280137
AAAGTGGG	-0.0937668	-0.0796052	-0.086686
AAAGTGGT	0.0168281	0.0564279	0.036628
AAAGTGTA	0.113965	0.281134	0.197549
AAAGTGTC	0.14191	0.133819	0.137865
AAAGTGTG	0.021872	0.0472595	0.0345658
AAAGTGTT	0.145164	0.195266	0.170215
AAAGTTAA	0.337583	0.368069	0.352826
AAAGTTAC	0.0928381	0.331983	0.212411
AAAGTTAG	0.333594	0.371424	0.352509
AAAGTTAT	0.34927	0.370527	0.359899
AAAGTTCA	0.30996	0.334523	0.322242
AAAGTTCC	0.283551	0.168464	0.226008
AAAGTTCG	0.304704	0.301151	0.302927
AAAGTTCT	0.277228	0.252105	0.264667
AAAGTTGA	0.209869	0.294869	0.252369
AAAGTTGC	0.194335	0.240848	0.217592
AAAGTTGG	0.243664	0.213959	0.228811
AAAGTTGT	0.268171	0.259196	0.263684
AAAGTTTA	0.318477	0.387223	0.35285
AAAGTTTC	0.341725	0.250723	0.296224
AAAGTTTG	0.225705	0.341481	0.283593
AAATAAAA	0.449922	0.387699	0.418811
AAATAAAC	0.277269	0.389835	0.333552
AAATAAAG	0.40557	0.404226	0.404898
AAATAAAT	0.451922	0.403834	0.427878
AAATAACA	0.261511	0.41069	0.3361
AAATAACC	0.377959	0.371369	0.374664
AAATAACG	0.323675	0.33752	0.330597
AAATAACT	0.343745	0.407204	0.375474
AAATAAGA	0.311692	0.305963	0.308827
AAATAAGC	0.294878	0.25478	0.274829
AAATAAGG	0.354065	0.290604	0.322334
AAATAAGT	0.333376	0.426969	0.380172
AAATAATA	0.428405	0.426759	0.427582
AAATAATC	0.257501	0.344707	0.301104
AAATAATG	0.403264	0.371533	0.387398
AAATAATT	0.441095	0.435811	0.438453
AAATACAA	0.302826	0.356525	0.329676
AAATACAC	-0.128021	0.284864	0.0784215
AAATACAG	0.110125	0.240629	0.175377
AAATACAT	0.28644	0.372612	0.329526
AAATACCA	0.197688	0.194751	0.19622
AAATACCC	0.227135	0.218923	0.223029
AAATACCG	0.255582	0.285587	0.270584
AAATACCT	0.157175	0.229598	0.193386
AAATACGA	0.066601	0.148776	0.107689
AAATACGC	0.250638	0.0605509	0.155594
AAATACGG	0.174203	0.117454	0.145828
AAATACGT	0.238391	0.278815	0.258603
AAATACTA	0.395979	0.370489	0.383234
AAATACTC	0.283465	0.131166	0.207316
AAATACTG	0.237608	0.250195	0.243901
AAATACTT	0.298449	0.193424	0.245936
AAATAGAA	0.326675	0.29364	0.310158
AAATAGAC	0.101468	0.103493	0.10248
AAATAGAG	0.207542	0.135233	0.171388
AAATAGAT	0.27163	0.19779	0.23471
AAATAGCA	0.206123	0.125412	0.165767
AAATAGCC	0.185243	0.0954876	0.140366
AAATAGCG	0.176474	0.226352	0.201413
AAATAGCT	-0.0603837	0.281256	0.110436
AAATAGGA	-0.0322984	-0.0107376	-0.021518
AAATAGGC	0.100941	0.118572	0.109757
AAATAGGG	0.0516638	0.0424869	0.0470754
AAATAGGT	0.217605	0.240903	0.229254
AAATAGTA	0.281112	0.295654	0.288383
AAATAGTC	0.231632	0.237924	0.234778
AAATAGTG	0.151206	0.121548	0.136377
AAATAGTT	0.375972	0.326824	0.351398
AAATATAA	0.444655	0.439875	0.442265
AAATATAC	0.324257	0.341808	0.333032
AAATATAG	0.382858	0.280216	0.331537
AAATATAT	0.478838	0.485151	0.481995
AAATATCA	0.353034	0.254824	0.303929
AAATATCC	0.285936	0.219146	0.252541
AAATATCG	0.338748	0.250774	0.294761
AAATATCT	0.333866	0.219807	0.276837
AAATATGA	0.224439	0.257904	0.241171
AAATATGC	0.331758	0.277745	0.304752
AAATATGG	0.305855	0.250796	0.278326
AAATATGT	0.3572	0.338108	0.347654
AAATATTA	0.419539	0.456195	0.437867
AAATATTC	0.350453	0.376542	0.363498
AAATATTG	0.228044	0.383859	0.305951
AAATATTT	0.461166	0.464383	0.462775
AAATCAAA	0.278466	0.139689	0.209077
AAATCAAC	0.0100907	0.0691078	0.0395993
AAATCAAG	0.197635	0.144674	0.171154
AAATCAAT	0.258149	0.250541	0.254345
AAATCACA	0.0105771	0.252072	0.131325
AAATCACC	0.192742	-0.0279578	0.0823923
AAATCACG	0.0729655	0.1139	0.0934329
AAATCACT	-0.064013	0.0245943	-0.0197094
AAATCAGA	-0.0518722	-0.0553615	-0.0536168
AAATCAGC	0.132131	-0.0333339	0.0493984
AAATCAGG	0.116542	-0.00828229	0.0541299
AAATCAGT	0.126301	0.0963715	0.111336
AAATCATA	0.225904	0.307124	0.266514
AAATCATC	-0.11723	-0.131855	-0.124542
AAATCATG	-0.0317869	-0.0288469	-0.0303169
AAATCATT	0.290393	0.186345	0.238369
AAATCCAA	0.0832947	0.142587	0.112941
AAATCCAC	-0.0784104	0.152056	0.0368228
AAATCCAG	-0.143468	-0.0838263	-0.113647
AAATCCAT	0.0743043	0.129829	0.102067
AAATCCCA	0.0895593	0.0787833	0.0841713
AAATCCCC	-0.227001	-0.157249	-0.192125
AAATCCCG	-0.033042	0.0513751	0.00916654
AAATCCCT	0.0492137	-0.161999	-0.0563927
AAATCCGA	-0.349056	0.0485219	-0.150267
AAATCCGC	0.081069	-0.00282114	0.0391239
AAATCCGG	-0.00462584	0.0416501	0.0185121
AAATCCGT	-0.0601607	-0.292032	-0.176096
AAATCCTA	0.206774	-0.0102712	0.0982515
AAATCCTC	0.0616536	-0.125304	-0.0318253
AAATCCTG	0.00679158	0.17055	0.088671
AAATCCTT	0.103369	-0.0391312	0.032119
AAATCGAA	0.120913	0.191525	0.156219
AAATCGAC	0.0127212	-0.0536257	-0.0204523
AAATCGAG	-0.00536901	0.0497247	0.0221778
AAATCGAT	0.272814	0.218463	0.245638
AAATCGCA	0.0655421	-0.126402	-0.0304298
AAATCGCC	-0.0903112	-0.0692124	-0.0797618
AAATCGCG	0.254791	0.0750703	0.16493
AAATCGCT	-0.162901	0.238681	0.0378898
AAATCGGA	-0.210028	-0.127548	-0.168788
AAATCGGC	0.0757361	-0.0871358	-0.00569985
AAATCGGG	0.0566696	-0.0775122	-0.0104213
AAATCGGT	0.0672679	0.0478767	0.0575723
AAATCGTA	0.205053	0.279426	0.242239
AAATCGTC	-0.00319328	-0.0241994	-0.0136963
AAATCGTG	-0.0884981	0.0841246	-0.00218671
AAATCGTT	0.178766	0.0723781	0.125572
AAATCTAA	0.219404	0.198848	0.209126
AAATCTAC	-0.0646901	0.0100867	-0.0273017
AAATCTAG	-0.0258523	-0.06042	-0.0431361
AAATCTAT	0.0821614	0.185526	0.133844
AAATCTCA	0.0801126	-0.0389745	0.020569
AAATCTCC	-0.17289	-0.114938	-0.143914
AAATCTCG	0.132055	0.0276831	0.0798689
AAATCTCT	-0.170082	-0.0625329	-0.116308
AAATCTGA	0.225348	0.146579	0.185964
AAATCTGC	0.0904913	0.0594947	0.074993
AAATCTGG	0.131503	-0.126317	0.00259282
AAATCTGT	0.147853	0.200109	0.173981
AAATCTTA	0.170276	0.13641	0.153343
AAATCTTC	0.14802	0.113806	0.130913
AAATCTTG	-0.0297419	0.0587299	0.014494
AAATGAAA	0.331449	0.228191	0.27982
AAATGAAC	0.0156048	0.248798	0.132201
AAATGAAG	0.20869	0.093875	0.151282
AAATGAAT	0.246175	0.326196	0.286185
AAATGACA	0.0470531	0.220053	0.133553
AAATGACC	0.162726	-0.116359	0.0231836
AAATGACG	0.233442	0.0989374	0.16619
AAATGACT	0.0605468	0.167575	0.114061
AAATGAGA	0.0133581	-0.0273387	-0.00699031
AAATGAGC	0.0931579	-0.12318	-0.0150111
AAATGAGG	-0.0515508	0.145059	0.0467543
AAATGAGT	0.0974716	0.152649	0.12506
AAATGATA	0.235682	0.298291	0.266987
AAATGATC	-0.0293636	0.133488	0.0520623
AAATGATG	0.177972	0.0759059	0.126939
AAATGATT	0.199601	0.130328	0.164965
AAATGCAA	0.209697	0.226564	0.218131
AAATGCAC	-0.0280501	0.130849	0.0513992
AAATGCAG	0.2118	-0.162161	0.0248196
AAATGCAT	0.247722	0.265348	0.256535
AAATGCCA	-0.0647369	-0.00289672	-0.0338168
AAATGCCC	0.108308	0.0461058	0.0772068
AAATGCCG	0.0850456	-0.0368239	0.0241108
AAATGCCT	-0.0674774	-0.109025	-0.0882514
AAATGCGA	-0.116057	0.181146	0.0325444
AAATGCGC	0.0445179	0.128707	0.0866125
AAATGCGG	0.011937	0.0307114	0.0213242
AAATGCGT	0.258718	0.116012	0.187365
AAATGCTA	0.188494	0.0954417	0.141968
AAATGCTC	0.0236294	-0.0445034	-0.010437
AAATGCTG	-0.0452133	0.0610187	0.00790272
AAATGCTT	0.159392	0.22847	0.193931
AAATGGAA	0.172873	0.0739798	0.123426
AAATGGAC	0.00241336	0.036022	0.0192177
AAATGGAG	0.0733094	-0.214274	-0.0704821
AAATGGAT	0.245735	-0.0390728	0.103331
AAATGGCA	0.0873886	0.182539	0.134964
AAATGGCC	0.0442552	-0.00602473	0.0191153
AAATGGCG	0.201058	0.0234175	0.112238
AAATGGCT	-0.0745369	-0.202699	-0.138618
AAATGGGA	-0.180012	0.0715383	-0.054237
AAATGGGC	-0.241437	0.105643	-0.0678971
AAATGGGG	-0.0736626	-0.141233	-0.107448
AAATGGGT	0.0719825	0.089906	0.0809442
AAATGGTA	0.00261281	0.207809	0.105211
AAATGGTC	-0.201681	0.059957	-0.070862
AAATGGTG	-0.150464	-0.0640986	-0.107281
AAATGGTT	0.0735259	0.204865	0.139196
AAATGTAA	0.343923	0.401529	0.372726
AAATGTAC	0.110846	0.168345	0.139595
AAATGTAG	-0.029558	0.224654	0.0975478
AAATGTAT	0.329256	0.293596	0.311426
AAATGTCA	0.0169026	0.198726	0.107814
AAATGTCC	0.0910017	-0.0316225	0.0296896
AAATGTCG	0.240771	0.0360129	0.138392
AAATGTCT	0.120273	0.0889355	0.104604
AAATGTGA	-0.11119	0.253891	0.0713509
AAATGTGC	0.111363	0.0406321	0.0759977
AAATGTGG	0.220327	0.147431	0.183879
AAATGTGT	0.126166	0.32779	0.226978
AAATGTTA	0.336725	0.30095	0.318837
AAATGTTC	0.231469	0.304613	0.268041
AAATGTTG	0.107768	0.238101	0.172934
AAATTAAA	0.394627	0.403747	0.399187
AAATTAAC	0.136493	0.403865	0.270179
AAATTAAG	0.357078	0.365533	0.361305
AAATTAAT	0.442372	0.410481	0.426427
AAATTACA	0.319994	0.228431	0.274212
AAATTACC	0.211149	0.213751	0.21245
AAATTACG	0.286888	0.224699	0.255793
AAATTACT	0.354234	0.260862	0.307548
AAATTAGA	0.0956351	0.285556	0.190596
AAATTAGC	0.190236	0.269621	0.229929
AAATTAGG	0.193156	0.136184	0.16467
AAATTAGT	0.297999	0.263214	0.280606
AAATTATA	0.460528	0.439709	0.450119
AAATTATC	0.336713	0.299544	0.318128
AAATTATG	0.203005	0.263521	0.233263
AAATTATT	0.420419	0.38117	0.400795
AAATTCAA	0.256624	0.196043	0.226334
AAATTCAC	-0.106305	0.217148	0.0554215
AAATTCAG	0.220751	0.193353	0.207052
AAATTCAT	0.162901	0.249101	0.206001
AAATTCCA	0.0662226	0.128338	0.0972804
AAATTCCC	0.000349593	0.147155	0.0737522
AAATTCCG	0.182017	0.034514	0.108265
AAATTCCT	-0.0304117	0.112076	0.040832
AAATTCGA	0.0694372	0.132502	0.10097
AAATTCGC	0.134215	0.185244	0.15973
AAATTCGG	0.29121	0.0776708	0.18444
AAATTCGT	0.165202	0.349921	0.257562
AAATTCTA	0.207464	0.243748	0.225606
AAATTCTC	0.161102	-0.0174575	0.0718224
AAATTCTG	-0.105158	0.235516	0.0651794
AAATTCTT	0.259681	0.143819	0.20175
AAATTGAA	0.296444	0.38227	0.339357
AAATTGAC	0.109375	0.223307	0.166341
AAATTGAG	0.225051	0.210224	0.217638
AAATTGAT	0.363136	0.142549	0.252843
AAATTGCA	0.21988	0.148442	0.184161
AAATTGCC	0.230438	0.230419	0.230429
AAATTGCG	0.29726	0.11857	0.207915
AAATTGCT	0.0973577	0.330965	0.214161
AAATTGGA	0.168714	0.147709	0.158211
AAATTGGC	0.0357727	0.152696	0.0942342
AAATTGGG	0.128595	0.191122	0.159858
AAATTGGT	0.0158529	0.209267	0.11256
AAATTGTA	0.279695	0.253737	0.266716
AAATTGTC	0.198284	0.24134	0.219812
AAATTGTG	0.0559913	0.218056	0.137024
AAATTGTT	0.352713	0.348663	0.350688
AAATTTAA	0.401789	0.413355	0.407572
AAATTTAC	-0.0678065	0.287453	0.109823
AAATTTAG	0.230291	0.246062	0.238176
AAATTTAT	0.389977	0.378683	0.38433
AAATTTCA	0.22273	0.259106	0.240918
AAATTTCC	0.291866	0.155626	0.223746
AAATTTCG	0.323738	0.205463	0.2646
AAATTTCT	0.0802648	0.214826	0.147545
AAATTTGA	0.0401896	0.336983	0.188586
AAATTTGC	0.0883618	0.17935	0.133856
AAATTTGG	0.0452763	0.166197	0.105737
AAATTTGT	0.175501	0.352162	0.263831
AAATTTTA	0.343274	0.35632	0.349797
AAATTTTC	0.321195	0.297634	0.309414
AAATTTTG	0.0969577	0.335826	0.216392
AACAAAAA	0.27224	0.206383	0.239312
AACAAAAC	0.168293	0.0655947	0.116944
AACAAAAG	0.169107	0.322335	0.245721
AACAAAAT	0.357638	0.34273	0.350184
AACAAACA	0.298937	0.240612	0.269774
AACAAACC	0.271678	-0.0535344	0.109072
AACAAACG	0.161972	0.138923	0.150447
AACAAACT	0.227682	0.302757	0.26522
AACAAAGA	0.253608	0.29587	0.274739
AACAAAGC	0.0373999	0.22857	0.132985
AACAAAGG	0.238703	0.0335261	0.136114
AACAAAGT	0.149162	0.249931	0.199546
AACAAATA	0.334514	0.402788	0.368651
AACAAATC	0.21183	0.0338135	0.122822
AACAAATG	0.0878275	0.256228	0.172028
AACAAATT	0.290793	0.164219	0.227506
AACAACAA	0.336177	0.338147	0.337162
AACAACAC	-0.145815	0.132993	-0.00641117
AACAACAG	0.0112341	0.0775978	0.0444159
AACAACAT	0.233328	0.258461	0.245895
AACAACCA	-0.14386	0.0622685	-0.0407955
AACAACCC	-0.00543857	-0.0479436	-0.0266911
AACAACCG	0.0448975	-0.0872619	-0.0211822
AACAACCT	-0.109242	-0.0150126	-0.0621274
AACAACGA	0.117074	0.171753	0.144414
AACAACGC	-0.0407991	0.25602	0.10761
AACAACGG	0.0683218	0.0518341	0.060078
AACAACGT	0.0181492	0.229063	0.123606
AACAACTA	0.382207	0.288549	0.335378
AACAACTC	0.306249	0.0642534	0.185251
AACAACTG	-0.0365076	0.141803	0.0526476
AACAACTT	0.411482	0.303975	0.357728
AACAAGAA	0.224689	0.152237	0.188463
AACAAGAC	-0.0913666	0.0364578	-0.0274544
AACAAGAG	0.168929	0.122626	0.145778
AACAAGAT	0.101247	0.227395	0.164321
AACAAGCA	-0.0441379	0.0843926	0.0201274
AACAAGCC	0.156572	-0.0172397	0.0696661
AACAAGCG	0.0469149	0.0612802	0.0540976
AACAAGCT	0.0344049	-0.200526	-0.0830606
AACAAGGA	-0.313589	0.0572372	-0.128176
AACAAGGC	-0.175348	-0.00376564	-0.0895566
AACAAGGG	-0.131357	0.028665	-0.051346
AACAAGGT	-0.144319	0.156441	0.00606097
AACAAGTA	0.358327	0.327054	0.342691
AACAAGTC	-0.0696468	-0.0423474	-0.0559971
AACAAGTG	-0.0866661	0.135999	0.0246665
AACAAGTT	0.333315	0.168342	0.250829
AACAATAA	0.436579	0.407222	0.421901
AACAATAC	0.127795	0.379888	0.253841
AACAATAG	0.309013	0.27858	0.293796
AACAATAT	0.365554	0.358271	0.361913
AACAATCA	0.184114	0.226451	0.205282
AACAATCC	0.00348095	0.248722	0.126101
AACAATCG	-0.00947366	-0.0204361	-0.0149549
AACAATCT	0.0948214	0.0509753	0.0728983
AACAATGA	0.169228	0.233753	0.201491
AACAATGC	0.144486	0.15894	0.151713
AACAATGG	0.242321	0.0214851	0.131903
AACAATGT	0.307963	0.220488	0.264226
AACAATTA	0.350809	0.432169	0.391489
AACAATTC	0.249344	0.291475	0.270409
AACAATTG	0.107936	0.325909	0.216922
AACACAAA	0.211814	0.219364	0.215589
AACACAAC	0.200778	0.188254	0.194516
AACACAAG	0.199595	0.124245	0.16192
AACACAAT	0.309702	0.202753	0.256228
AACACACA	0.135028	0.238267	0.186648
AACACACC	-0.00865612	0.145135	0.0682396
AACACACG	0.0247289	-0.0578429	-0.016557
AACACACT	0.0197069	0.215054	0.11738
AACACAGA	-0.249763	0.0866169	-0.0815732
AACACAGC	-0.0109774	0.0974473	0.0432349
AACACAGG	0.0624451	0.0904191	0.0764321
AACACAGT	-0.0950607	0.107168	0.00605341
AACACATA	0.300768	0.223893	0.262331
AACACATC	0.0989577	0.0177412	0.0583494
AACACATG	-0.0184266	0.170333	0.0759532
AACACATT	0.187303	0.262668	0.224985
AACACCAA	-0.0171186	0.107586	0.0452339
AACACCAC	-0.146896	0.12255	-0.0121727
AACACCAG	0.100747	0.0387939	0.0697703
AACACCAT	0.0240806	-0.0257217	-0.00082056
AACACCCA	0.0478399	0.0769384	0.0623891
AACACCCC	-0.121419	-0.263254	-0.192336
AACACCCG	0.0141268	-0.00361973	0.00525355
AACACCCT	-0.0498347	-0.0161542	-0.0329945
AACACCGA	-0.180884	0.114371	-0.0332564
AACACCGC	0.143789	-0.0842438	0.0297725
AACACCGG	0.103985	0.103614	0.1038
AACACCGT	-0.0434269	0.0293624	-0.00703226
AACACCTA	0.0836973	-0.00890997	0.0373937
AACACCTC	0.169902	0.0466399	0.108271
AACACCTG	-0.299598	-0.187529	-0.243563
AACACCTT	0.241579	-0.082432	0.0795737
AACACGAA	0.0110234	0.0357927	0.0234081
AACACGAC	0.0213078	-0.0227318	-0.00071201
AACACGAG	-0.142172	0.167025	0.0124262
AACACGAT	0.077732	0.113735	0.0957333
AACACGCA	0.240658	0.044669	0.142663
AACACGCC	0.034919	-0.199629	-0.0823551
AACACGCG	0.0774554	-0.0917037	-0.00712416
AACACGCT	-0.0726751	0.118511	0.0229182
AACACGGA	-0.246561	0.279713	0.016576
AACACGGC	0.0392699	-0.110071	-0.0354006
AACACGGG	-0.263915	0.141441	-0.0612369
AACACGGT	-0.270127	-0.206272	-0.238199
AACACGTA	0.206625	0.0562746	0.13145
AACACGTC	-0.186207	-0.0914663	-0.138837
AACACGTG	0.0715881	-0.108564	-0.0184879
AACACGTT	-0.0531387	-0.0934125	-0.0732756
AACACTAA	0.325718	0.313197	0.319458
AACACTAC	0.0597907	0.151134	0.105462
AACACTAG	0.104187	-0.10156	0.00131357
AACACTAT	0.254864	0.330916	0.29289
AACACTCA	-0.0990524	0.00822135	-0.0454155
AACACTCC	0.0580595	0.00299711	0.0305283
AACACTCG	-0.0857869	-0.0440087	-0.0648978
AACACTCT	-0.187014	0.100578	-0.0432177
AACACTGA	0.155678	0.17238	0.164029
AACACTGC	0.0305196	0.200696	0.115608
AACACTGG	0.0868587	-0.0766199	0.00511938
AACACTGT	0.153196	0.0512289	0.102212
AACACTTA	0.29747	0.354968	0.326219
AACACTTC	0.0892835	0.12108	0.105182
AACACTTG	0.0303665	0.054147	0.0422567
AACAGAAA	0.250505	0.257744	0.254124
AACAGAAC	-0.0799725	0.0209104	-0.029531
AACAGAAG	0.0160993	0.188821	0.10246
AACAGAAT	0.121087	-0.0284611	0.0463128
AACAGACA	0.249184	0.169611	0.209398
AACAGACC	0.26836	-0.0530253	0.107667
AACAGACG	0.0298278	0.0118279	0.0208279
AACAGACT	0.123074	-0.0336417	0.0447161
AACAGAGA	-0.119013	0.0135452	-0.0527339
AACAGAGC	-0.0222412	0.027619	0.00268889
AACAGAGG	0.0104901	-0.111377	-0.0504436
AACAGAGT	0.0763699	0.0853778	0.0808738
AACAGATA	0.145009	0.168624	0.156816
AACAGATC	0.0856656	-0.0858499	-9.21493e-05
AACAGATG	-0.0917048	-0.163394	-0.127549
AACAGATT	0.208343	-0.0184635	0.0949397
AACAGCAA	0.00726208	0.239944	0.123603
AACAGCAC	-0.0615381	-0.14484	-0.103189
AACAGCAG	-0.0934062	-0.00155108	-0.0474786
AACAGCAT	0.172158	0.0714701	0.121814
AACAGCCA	-0.0889826	-0.0535734	-0.071278
AACAGCCC	-0.234629	-0.29328	-0.263955
AACAGCCG	-0.180991	-0.117265	-0.149128
AACAGCCT	-0.342631	-0.0342665	-0.188449
AACAGCGA	-0.168045	-0.13523	-0.151638
AACAGCGC	-0.0524061	-0.103035	-0.0777204
AACAGCGG	0.196097	-0.0111776	0.0924597
AACAGCGT	-0.0603847	-0.0474322	-0.0539084
AACAGCTA	0.129045	0.024173	0.076609
AACAGCTC	-0.0976141	-0.068725	-0.0831696
AACAGCTG	-0.309944	-0.10536	-0.207652
AACAGCTT	0.0330744	0.0668589	0.0499667
AACAGGAA	0.124093	0.0899999	0.107047
AACAGGAC	-0.0754044	0.0784532	0.00152438
AACAGGAG	0.0301811	-0.0812682	-0.0255436
AACAGGAT	0.132064	0.109448	0.120756
AACAGGCA	-0.0560757	0.0808435	0.0123839
AACAGGCC	0.0587746	-0.271636	-0.106431
AACAGGCG	-0.208966	0.165352	-0.021807
AACAGGCT	-0.130748	-0.30207	-0.216409
AACAGGGA	-0.190648	-0.0402582	-0.115453
AACAGGGC	0.0136431	-0.157919	-0.0721379
AACAGGGG	-0.0283675	-0.20352	-0.115944
AACAGGGT	-0.104756	0.0427397	-0.031008
AACAGGTA	-0.00453202	0.103638	0.0495529
AACAGGTC	-0.184799	-0.0951969	-0.139998
AACAGGTG	-0.222335	-0.0588842	-0.14061
AACAGGTT	-0.056172	-0.103167	-0.0796695
AACAGTAA	0.184508	0.267208	0.225858
AACAGTAC	0.0872384	0.201117	0.144178
AACAGTAG	-0.0541575	0.161901	0.0538715
AACAGTAT	0.215735	0.255135	0.235435
AACAGTCA	0.107765	-0.0688215	0.019472
AACAGTCC	0.124338	-0.210504	-0.0430829
AACAGTCG	-0.0249432	0.0716793	0.023368
AACAGTCT	-0.0559926	-0.0803228	-0.0681577
AACAGTGA	0.00812618	-0.0580789	-0.0249763
AACAGTGC	0.231721	-0.0704068	0.0806572
AACAGTGG	0.1343	-0.0035143	0.0653928
AACAGTGT	0.10447	0.140775	0.122622
AACAGTTA	0.347892	0.272015	0.309954
AACAGTTC	0.00464442	0.0790856	0.041865
AACAGTTG	0.155429	0.0406854	0.0980573
AACATAAA	0.363645	0.209137	0.286391
AACATAAC	0.240356	0.248923	0.244639
AACATAAG	0.315233	0.281637	0.298435
AACATAAT	0.37241	0.369204	0.370807
AACATACA	0.314142	0.406364	0.360253
AACATACC	-0.0097903	0.167261	0.0787355
AACATACG	0.194027	0.169966	0.181997
AACATACT	0.210063	0.203041	0.206552
AACATAGA	0.124187	0.207311	0.165749
AACATAGC	0.0744152	0.0973298	0.0858725
AACATAGG	0.151288	0.0987041	0.124996
AACATAGT	0.209711	0.29117	0.250441
AACATATA	0.446016	0.392769	0.419393
AACATATC	0.308823	0.262511	0.285667
AACATATG	0.137453	0.370362	0.253907
AACATATT	0.376251	0.406905	0.391578
AACATCAA	0.21626	0.148269	0.182265
AACATCAC	0.00631738	0.115598	0.0609577
AACATCAG	0.0510288	0.0826885	0.0668587
AACATCAT	0.234274	0.10735	0.170812
AACATCCA	0.114168	0.287924	0.201046
AACATCCC	0.116838	-0.116787	2.52694e-05
AACATCCG	0.146123	0.111913	0.129018
AACATCCT	-0.0195682	0.0142072	-0.00268048
AACATCGA	0.117442	0.184584	0.151013
AACATCGC	0.116642	-0.0469252	0.0348582
AACATCGG	0.237694	-0.0930921	0.0723008
AACATCGT	0.117689	0.118221	0.117955
AACATCTA	0.265728	0.265174	0.265451
AACATCTC	0.211425	-0.117236	0.0470947
AACATCTG	-0.0276908	0.0812614	0.0267853
AACATCTT	0.287424	0.207522	0.247473
AACATGAA	0.284676	0.287891	0.286283
AACATGAC	-0.00771984	0.0414965	0.0168883
AACATGAG	0.0931038	0.199356	0.14623
AACATGAT	0.229834	0.117289	0.173562
AACATGCA	0.205525	0.270212	0.237868
AACATGCC	0.170305	-0.0716294	0.0493378
AACATGCG	0.0855773	-0.0794502	0.00306358
AACATGCT	0.0779857	0.0179367	0.0479612
AACATGGA	0.0110648	0.224943	0.118004
AACATGGC	0.0772516	0.00707945	0.0421655
AACATGGG	-0.179385	-0.0190043	-0.0991948
AACATGGT	-0.108487	0.0498639	-0.0293115
AACATGTA	0.335493	0.358417	0.346955
AACATGTC	-0.107092	-0.0497131	-0.0784028
AACATGTG	-0.121513	0.144316	0.0114013
AACATGTT	0.23635	0.354458	0.295404
AACATTAA	0.376406	0.416871	0.396638
AACATTAC	0.153723	0.315144	0.234433
AACATTAG	0.250458	0.217	0.233729
AACATTAT	0.307464	0.372305	0.339885
AACATTCA	0.14086	0.162789	0.151825
AACATTCC	0.338456	-0.00704838	0.165704
AACATTCG	0.13491	0.0618455	0.0983779
AACATTCT	0.0681218	0.206514	0.137318
AACATTGA	0.163539	0.171207	0.167373
AACATTGC	-0.0785323	0.118415	0.0199415
AACATTGG	-0.01544	0.142694	0.0636269
AACATTGT	0.101883	0.241762	0.171822
AACATTTA	0.318856	0.34993	0.334393
AACATTTC	0.230411	0.230972	0.230691
AACATTTG	0.021272	0.184169	0.10272
AACCAAAA	0.108106	0.225916	0.167011
AACCAAAC	0.0857043	0.194008	0.139856
AACCAAAG	0.0262729	-0.00435983	0.0109565
AACCAAAT	0.185178	0.281455	0.233316
AACCAACA	0.118125	0.282215	0.20017
AACCAACC	-0.0300001	0.0579141	0.013957
AACCAACG	-0.00718211	-0.0308551	-0.0190186
AACCAACT	0.0734196	0.153094	0.113257
AACCAAGA	0.044289	-0.0174482	0.0134204
AACCAAGC	-0.0558479	-0.192616	-0.124232
AACCAAGG	-0.195009	-0.244525	-0.219767
AACCAAGT	0.137914	0.19762	0.167767
AACCAATA	0.200814	0.298123	0.249468
AACCAATC	0.0914133	0.172911	0.132162
AACCAATG	-0.151068	-0.0516547	-0.101361
AACCAATT	0.239629	0.23751	0.238569
AACCACAA	0.0501675	0.128053	0.0891105
AACCACAC	-0.0392441	0.153626	0.0571908
AACCACAG	-0.0862721	-0.13644	-0.111356
AACCACAT	-0.0408687	0.0537635	0.00644742
AACCACCA	0.00223864	-0.0954963	-0.0466289
AACCACCC	-0.206748	0.0367887	-0.0849796
AACCACCG	-0.0610635	-0.0130863	-0.0370749
AACCACCT	-0.291414	-0.0425319	-0.166973
AACCACGA	-0.0995574	0.0796752	-0.00994113
AACCACGC	-0.203607	0.0200514	-0.0917777
AACCACGG	-0.187122	0.00914632	-0.0889881
AACCACGT	-0.11202	-0.0828193	-0.0974195
AACCACTA	-0.0776444	-0.0614368	-0.0695406
AACCACTC	0.0511517	-0.0373279	0.00691189
AACCACTG	0.0537733	-0.0975208	-0.0218737
AACCACTT	0.162881	0.0234989	0.0931897
AACCAGAA	0.0694841	-0.0223515	0.0235663
AACCAGAC	-0.293354	-0.0374192	-0.165387
AACCAGAG	0.0658427	-0.118048	-0.0261026
AACCAGAT	0.130006	-0.0105601	0.059723
AACCAGCA	0.0989936	0.0454128	0.0722032
AACCAGCC	0.0804681	-0.0574554	0.0115064
AACCAGCG	-0.0790312	-0.139779	-0.109405
AACCAGCT	-0.188579	-0.0917081	-0.140143
AACCAGGA	-0.127705	-0.0127308	-0.0702181
AACCAGGC	-0.226781	-0.138518	-0.182649
AACCAGGG	-0.453589	-0.23825	-0.345919
AACCAGGT	-0.1285	-0.0941179	-0.111309
AACCAGTA	0.0523602	-0.0608274	-0.00423359
AACCAGTC	-0.118982	-0.155938	-0.13746
AACCAGTG	-0.198344	-0.123698	-0.161021
AACCAGTT	0.0643683	0.0550041	0.0596862
AACCATAA	0.257012	0.101635	0.179324
AACCATAC	-0.0652188	0.130066	0.0324236
AACCATAG	0.129191	0.0546211	0.0919059
AACCATAT	0.255562	0.252325	0.253944
AACCATCA	-0.0472543	-0.133833	-0.0905438
AACCATCC	-0.13087	-0.126923	-0.128897
AACCATCG	-0.106463	-0.141116	-0.123789
AACCATCT	0.164127	-0.00121572	0.0814556
AACCATGA	-0.0567164	0.163662	0.0534726
AACCATGC	0.100178	0.0280345	0.0641065
AACCATGG	0.00119048	-0.162584	-0.080697
AACCATGT	0.18648	-0.0627604	0.0618597
AACCATTA	0.18382	0.184146	0.183983
AACCATTC	0.00189996	-0.0845278	-0.0413139
AACCATTG	-0.130115	0.0315539	-0.0492805
AACCCAAA	-0.0401614	0.141867	0.0508526
AACCCAAC	-0.0385805	0.265299	0.113359
AACCCAAG	0.0144238	-0.135062	-0.0603192
AACCCAAT	0.172163	0.01494	0.0935512
AACCCACA	0.225442	0.116281	0.170862
AACCCACC	0.0913172	-0.0866578	0.00232971
AACCCACG	-0.17909	-0.0420149	-0.110552
AACCCACT	-0.0838919	0.216034	0.0660713
AACCCAGA	0.0297515	0.0580831	0.0439173
AACCCAGC	-0.313632	0.180121	-0.0667554
AACCCAGG	-0.0325035	0.0491833	0.00833988
AACCCAGT	-0.115705	0.0140748	-0.050815
AACCCATA	0.0180252	0.115252	0.0666387
AACCCATC	-0.00243863	-0.168533	-0.0854858
AACCCATG	-0.113499	0.0822685	-0.0156151
AACCCATT	0.0314103	0.0678149	0.0496126
AACCCCAA	-0.115826	-0.109524	-0.112675
AACCCCAC	-0.20111	-0.176112	-0.188611
AACCCCAG	-0.235526	-0.142901	-0.189214
AACCCCAT	0.106781	-0.27993	-0.0865748
AACCCCCA	-0.155804	-0.340585	-0.248195
AACCCCCC	-0.263889	-0.224502	-0.244195
AACCCCCG	-0.129762	-0.464553	-0.297157
AACCCCCT	-0.244149	-0.394031	-0.31909
AACCCCGA	-0.248712	-0.179651	-0.214182
AACCCCGC	-0.199147	-0.247181	-0.223164
AACCCCGG	-0.164461	-0.233357	-0.198909
AACCCCGT	-0.0962475	-0.359753	-0.228
AACCCCTA	0.0218635	-0.102475	-0.0403056
AACCCCTC	-0.183268	-0.299212	-0.24124
AACCCCTG	-0.265669	-0.236219	-0.250944
AACCCCTT	0.0137548	-0.181779	-0.0840119
AACCCGAA	0.0295072	-0.074869	-0.0226809
AACCCGAC	-0.263894	-0.0452991	-0.154597
AACCCGAG	-0.073975	-0.155831	-0.114903
AACCCGAT	-0.0755198	-0.00761699	-0.0415684
AACCCGCA	0.132367	0.0522199	0.0922935
AACCCGCC	0.112623	0.0903587	0.101491
AACCCGCG	-0.254149	-0.121835	-0.187992
AACCCGCT	-0.109078	-0.0765304	-0.0928041
AACCCGGA	-0.218174	-0.0499957	-0.134085
AACCCGGC	-0.220589	-0.252814	-0.236702
AACCCGGG	-0.232216	-0.115827	-0.174022
AACCCGGT	-0.138066	-0.292025	-0.215045
AACCCGTA	0.178512	-0.0389279	0.069792
AACCCGTC	-0.0548454	0.0346385	-0.0101034
AACCCGTG	-0.0933962	-0.194446	-0.143921
AACCCGTT	0.0325835	0.0998111	0.0661973
AACCCTAA	-0.0492821	0.0418244	-0.00372882
AACCCTAC	0.00146785	-0.0387242	-0.0186282
AACCCTAG	-0.198867	-0.110074	-0.15447
AACCCTAT	-0.0347843	-0.00482173	-0.019803
AACCCTCA	0.0251462	-0.101192	-0.0380231
AACCCTCC	-0.264166	-0.180462	-0.222314
AACCCTCG	-0.298967	-0.196561	-0.247764
AACCCTCT	-0.384377	-0.335777	-0.360077
AACCCTGA	-0.233447	-0.162412	-0.197929
AACCCTGC	0.0386537	-0.181208	-0.0712774
AACCCTGG	-0.277153	-0.163372	-0.220262
AACCCTGT	-0.0532048	-0.0141959	-0.0337004
AACCCTTA	-0.0278249	-0.0285296	-0.0281773
AACCCTTC	-0.160164	-0.196812	-0.178488
AACCCTTG	-0.0597877	-0.21693	-0.138359
AACCGAAA	0.05873	0.0789055	0.0688177
AACCGAAC	0.0313574	0.0917104	0.0615339
AACCGAAG	0.0487077	0.0756772	0.0621925
AACCGAAT	0.190135	0.148913	0.169524
AACCGACA	0.215203	0.000345747	0.107775
AACCGACC	0.0160807	-0.0834021	-0.0336607
AACCGACG	0.0944705	-0.0954584	-0.000493954
AACCGACT	0.0788709	-0.0763259	0.00127249
AACCGAGA	-0.121422	-0.172977	-0.1472
AACCGAGC	-0.19619	-0.0863991	-0.141295
AACCGAGG	-0.237828	-0.0341939	-0.136011
AACCGAGT	-0.0551695	-0.108529	-0.0818491
AACCGATA	0.269944	0.074881	0.172412
AACCGATC	0.0155493	-0.167269	-0.0758598
AACCGATG	-0.109134	-0.234875	-0.172004
AACCGATT	0.05382	0.0526001	0.05321
AACCGCAA	0.054367	-0.0395571	0.00740499
AACCGCAC	0.0704348	0.00533491	0.0378849
AACCGCAG	-0.106309	-0.0505491	-0.0784289
AACCGCAT	0.0324029	-0.0052718	0.0135656
AACCGCCA	-0.176795	-0.0164803	-0.0966374
AACCGCCC	-0.344608	-0.102703	-0.223655
AACCGCCG	-0.302044	-0.163076	-0.23256
AACCGCCT	-0.299312	-0.166304	-0.232808
AACCGCGA	-0.101908	-0.0691901	-0.0855492
AACCGCGC	0.00853577	0.0464385	0.0274871
AACCGCGG	-0.141484	-0.0969011	-0.119192
AACCGCGT	-0.092898	-0.173673	-0.133285
AACCGCTA	0.0413706	-0.137756	-0.0481927
AACCGCTC	-0.135165	-0.304333	-0.219749
AACCGCTG	-0.190639	-0.24395	-0.217295
AACCGCTT	-0.167153	0.0305072	-0.0683227
AACCGGAA	0.0365062	0.00124643	0.0188763
AACCGGAC	-0.0487846	-0.125353	-0.0870686
AACCGGAG	-0.240041	-0.133342	-0.186692
AACCGGAT	-0.0166296	0.0534613	0.0184158
AACCGGCA	-0.252166	0.0157962	-0.118185
AACCGGCC	-0.115978	-0.105395	-0.110687
AACCGGCG	-0.127964	-0.0380012	-0.0829826
AACCGGCT	-0.157573	-0.138767	-0.14817
AACCGGGA	-0.148004	-0.144651	-0.146328
AACCGGGC	-0.0162375	-0.12972	-0.072979
AACCGGGG	-0.39149	-0.0351627	-0.213326
AACCGGGT	-0.156576	-0.128642	-0.142609
AACCGGTA	-0.00983352	0.0640986	0.0271325
AACCGGTC	-0.182926	0.0412811	-0.0708225
AACCGGTG	-0.237358	-0.172137	-0.204748
AACCGGTT	-0.172664	0.0861791	-0.0432424
AACCGTAA	0.256776	0.000628444	0.128702
AACCGTAC	-0.266302	-0.121446	-0.193874
AACCGTAG	-0.013559	-0.143161	-0.0783602
AACCGTAT	-0.0374802	0.0304403	-0.00351993
AACCGTCA	-0.0450762	-0.142026	-0.0935509
AACCGTCC	-0.0113441	-0.19856	-0.104952
AACCGTCG	-0.0460654	0.00487121	-0.0205971
AACCGTCT	-0.072099	-0.1749	-0.1235
AACCGTGA	-0.151837	0.0673176	-0.0422598
AACCGTGC	-0.0805953	-0.163288	-0.121942
AACCGTGG	0.0723305	0.0615014	0.066916
AACCGTGT	-0.135697	-0.134159	-0.134928
AACCGTTA	0.0784013	0.185292	0.131847
AACCGTTC	0.128179	0.0634071	0.0957931
AACCGTTG	-0.091009	-0.0891644	-0.0900867
AACCTAAA	0.165464	0.104079	0.134772
AACCTAAC	0.23125	0.125812	0.178531
AACCTAAG	-0.0855089	-0.0430419	-0.0642754
AACCTAAT	0.07672	0.143239	0.10998
AACCTACA	0.0619356	-0.0454724	0.00823161
AACCTACC	-0.0737181	-0.237881	-0.155799
AACCTACG	-0.121791	-0.213647	-0.167719
AACCTACT	-0.00160077	-0.0297227	-0.0156617
AACCTAGA	-0.0291578	-0.0178766	-0.0235172
AACCTAGC	-0.103031	-0.278842	-0.190936
AACCTAGG	-0.060467	-0.0621791	-0.061323
AACCTAGT	0.156932	0.0762352	0.116583
AACCTATA	0.163007	0.169532	0.166269
AACCTATC	-0.014088	-0.119435	-0.0667613
AACCTATG	-0.064519	-0.09705	-0.0807845
AACCTATT	0.160051	0.173646	0.166849
AACCTCAA	0.0151281	-0.0872244	-0.0360481
AACCTCAC	-0.0271797	-0.116069	-0.0716241
AACCTCAG	-0.128093	-0.0916083	-0.10985
AACCTCAT	-0.0774645	-0.103055	-0.0902597
AACCTCCA	-0.0492351	-0.181631	-0.115433
AACCTCCC	-0.187723	-0.317826	-0.252774
AACCTCCG	-0.238961	-0.228418	-0.23369
AACCTCCT	-0.287578	-0.22588	-0.256729
AACCTCGA	0.0353646	-0.123119	-0.0438772
AACCTCGC	-0.101664	-0.137294	-0.119479
AACCTCGG	-0.13723	-0.219501	-0.178365
AACCTCGT	0.119456	-0.123818	-0.00218115
AACCTCTA	-0.0768668	0.0223773	-0.0272447
AACCTCTC	0.155356	-0.177823	-0.0112332
AACCTCTG	-0.253429	-0.2953	-0.274364
AACCTCTT	0.0763601	-0.0661036	0.00512826
AACCTGAA	0.0714094	-0.0398509	0.0157792
AACCTGAC	-0.113521	0.039959	-0.0367809
AACCTGAG	-0.0155697	-0.198125	-0.106847
AACCTGAT	0.127391	0.0358597	0.0816252
AACCTGCA	0.145424	-0.210626	-0.0326013
AACCTGCC	-0.169882	-0.181164	-0.175523
AACCTGCG	-0.142669	-0.123793	-0.133231
AACCTGCT	0.00694748	-0.144779	-0.0689158
AACCTGGA	-0.312352	-0.236927	-0.274639
AACCTGGC	-0.117715	0.0181131	-0.0498009
AACCTGGG	-0.224597	-0.322913	-0.273755
AACCTGGT	0.0231871	-0.0574913	-0.0171521
AACCTGTA	-0.118322	-0.0305413	-0.0744317
AACCTGTC	-0.214249	-0.247098	-0.230674
AACCTGTG	-0.0968405	-0.0260523	-0.0614464
AACCTTAA	0.140908	0.0858237	0.113366
AACCTTAC	-0.225005	0.119874	-0.0525655
AACCTTAG	-0.0561402	-0.0408452	-0.0484927
AACCTTAT	0.0123114	0.163324	0.0878178
AACCTTCA	-0.0752487	-0.161282	-0.118265
AACCTTCC	-0.118401	-0.09964	-0.109021
AACCTTCG	-0.282541	-0.154696	-0.218618
AACCTTCT	-0.180392	-0.12934	-0.154866
AACCTTGA	-0.19485	-0.0539941	-0.124422
AACCTTGC	-0.209685	0.0428733	-0.083406
AACCTTGG	-0.242057	-0.105363	-0.17371
AACCTTGT	0.0119567	-0.064148	-0.0260956
AACCTTTA	0.150783	0.232631	0.191707
AACCTTTC	0.0581743	-0.105554	-0.0236897
AACCTTTG	-0.0204389	0.0946799	0.0371205
AACGAAAA	0.169931	0.0391776	0.104554
AACGAAAC	0.213373	0.255526	0.234449
AACGAAAG	0.176644	0.270538	0.223591
AACGAAAT	0.166962	0.303065	0.235014
AACGAACA	-0.0618703	0.120679	0.0294044
AACGAACC	-0.228978	0.0934508	-0.0677634
AACGAACG	-0.186469	-0.0467349	-0.116602
AACGAACT	0.132071	0.122463	0.127267
AACGAAGA	-0.0458289	0.105866	0.0300187
AACGAAGC	-0.0609025	-0.11549	-0.0881963
AACGAAGG	-0.0433923	-0.224117	-0.133755
AACGAAGT	-0.140329	0.170501	0.0150862
AACGAATA	0.0234987	0.271432	0.147466
AACGAATC	-0.298005	0.0764619	-0.110771
AACGAATG	0.094149	0.0345082	0.0643286
AACGAATT	0.230277	0.340558	0.285418
AACGACAA	0.122097	0.249408	0.185753
AACGACAC	-0.0684432	0.0961617	0.0138593
AACGACAG	-0.136664	-0.0525813	-0.0946224
AACGACAT	-0.238642	0.211272	-0.0136847
AACGACCA	-0.0493661	-0.153827	-0.101597
AACGACCC	-0.271028	-0.140953	-0.20599
AACGACCG	-0.0863142	-0.124403	-0.105359
AACGACCT	-0.104764	0.00446566	-0.0501489
AACGACGA	0.0553236	0.0755379	0.0654308
AACGACGC	-0.00955381	-0.215586	-0.11257
AACGACGG	-0.0154218	0.0824606	0.0335194
AACGACGT	0.0461246	0.0028909	0.0245078
AACGACTA	-0.0916639	0.0855343	-0.00306482
AACGACTC	0.0656081	0.0439527	0.0547804
AACGACTG	-0.0708701	-0.131645	-0.101257
AACGACTT	0.248943	0.0170797	0.133011
AACGAGAA	0.0833697	-0.0832551	5.72913e-05
AACGAGAC	-0.0230041	0.0867472	0.0318716
AACGAGAG	-0.116912	-0.0710007	-0.0939565
AACGAGAT	-0.0655213	0.115864	0.0251714
AACGAGCA	0.0744531	-0.102229	-0.0138881
AACGAGCC	-0.0368266	-0.211953	-0.12439
AACGAGCG	-0.0167345	-0.261245	-0.13899
AACGAGCT	-0.0648095	-0.280835	-0.172822
AACGAGGA	-0.181706	-0.223212	-0.202459
AACGAGGC	-0.0920148	-0.0705798	-0.0812973
AACGAGGG	-0.325129	-0.316765	-0.320947
AACGAGGT	0.0104522	-0.13371	-0.061629
AACGAGTA	0.120776	-0.00179468	0.0594908
AACGAGTC	-0.121396	-0.0702292	-0.0958123
AACGAGTG	-0.201184	0.0726268	-0.0642785
AACGAGTT	0.100226	0.223734	0.16198
AACGATAA	0.184916	0.297818	0.241367
AACGATAC	-0.128539	0.0671854	-0.0306766
AACGATAG	0.0337562	-0.143119	-0.0546812
AACGATAT	0.104494	0.230528	0.167511
AACGATCA	-0.0973908	-0.0678817	-0.0826362
AACGATCC	-0.0941849	-0.0782637	-0.0862243
AACGATCG	-0.199745	-0.12456	-0.162152
AACGATCT	-0.234052	-0.0821752	-0.158114
AACGATGA	-0.0900051	0.0561813	-0.0169119
AACGATGC	-0.0297722	-0.170029	-0.0999008
AACGATGG	-0.0349605	0.0503606	0.00770003
AACGATGT	-0.0137782	0.0742013	0.0302115
AACGATTA	0.172378	0.135535	0.153957
AACGATTC	-0.101158	-0.120232	-0.110695
AACGATTG	-0.0327986	-0.0190388	-0.0259187
AACGCAAA	0.123504	0.223694	0.173599
AACGCAAC	0.127208	0.144461	0.135835
AACGCAAG	-0.098724	-0.0222563	-0.0604901
AACGCAAT	0.154766	0.258627	0.206697
AACGCACA	0.0150062	0.19394	0.104473
AACGCACC	-0.229567	-0.0674893	-0.148528
AACGCACG	-0.0300569	-0.273216	-0.151637
AACGCACT	0.0706488	-0.0731822	-0.00126668
AACGCAGA	0.138484	-0.133211	0.00263643
AACGCAGC	-0.172922	-0.0480914	-0.110507
AACGCAGG	-0.167996	-0.179946	-0.173971
AACGCAGT	-0.0675546	-0.132438	-0.0999964
AACGCATA	0.141799	0.142108	0.141953
AACGCATC	-0.028028	0.00231619	-0.0128559
AACGCATG	-0.155893	-0.0142978	-0.0850956
AACGCATT	0.127115	0.127801	0.127458
AACGCCAA	0.0250352	0.0581509	0.0415931
AACGCCAC	-0.0807906	-0.17076	-0.125775
AACGCCAG	-0.265708	-0.0348135	-0.150261
AACGCCAT	-0.120565	0.0341308	-0.0432173
AACGCCCA	-0.0659006	-0.13262	-0.0992603
AACGCCCC	-0.41114	-0.273449	-0.342294
AACGCCCG	-0.0265578	-0.083099	-0.0548284
AACGCCCT	-0.108929	-0.0801302	-0.0945294
AACGCCGA	-0.213634	-0.264163	-0.238898
AACGCCGC	-0.0647943	-0.279964	-0.172379
AACGCCGG	-0.1294	-0.222834	-0.176117
AACGCCGT	-0.100855	-0.193962	-0.147408
AACGCCTA	-0.111554	-0.202562	-0.157058
AACGCCTC	-0.000533591	-0.12961	-0.0650716
AACGCCTG	-0.122016	-0.235394	-0.178705
AACGCCTT	0.154747	-0.0886857	0.0330307
AACGCGAA	0.0681536	0.0292171	0.0486853
AACGCGAC	-0.00322912	-0.038291	-0.0207601
AACGCGAG	-0.271861	-0.077114	-0.174488
AACGCGAT	-0.00123402	0.0244915	0.0116287
AACGCGCA	0.0175213	0.183966	0.100743
AACGCGCC	-0.0662872	-0.208356	-0.137322
AACGCGCG	0.0225198	0.160811	0.0916652
AACGCGCT	-0.0126764	0.0274718	0.00739772
AACGCGGA	-0.26809	-0.0582902	-0.16319
AACGCGGC	-0.186341	-0.274852	-0.230596
AACGCGGG	-0.290432	-0.0386123	-0.164522
AACGCGGT	-0.16613	-0.0188064	-0.0924684
AACGCGTA	0.0836354	0.041961	0.0627982
AACGCGTC	-0.142012	-0.0907851	-0.116398
AACGCGTG	-0.0847583	0.00132275	-0.0417178
AACGCGTT	-0.0105808	0.137651	0.0635349
AACGCTAA	0.256147	0.137956	0.197051
AACGCTAC	-0.18727	-0.0636248	-0.125447
AACGCTAG	-0.0915107	-0.238842	-0.165176
AACGCTAT	0.105641	-0.0380472	0.0337971
AACGCTCA	-0.127556	-0.0838808	-0.105718
AACGCTCC	-0.0897139	-0.0473486	-0.0685313
AACGCTCG	-0.126542	-0.257738	-0.19214
AACGCTCT	-0.124632	-0.162119	-0.143375
AACGCTGA	-0.075818	0.0965714	0.0103767
AACGCTGC	0.066008	-0.0035868	0.0312106
AACGCTGG	-0.0460502	-0.12536	-0.0857052
AACGCTGT	-0.0396948	-0.17513	-0.107413
AACGCTTA	-0.0050459	0.111424	0.053189
AACGCTTC	-0.0124394	-0.284778	-0.148608
AACGCTTG	-0.0801253	0.0226371	-0.0287441
AACGGAAA	0.178013	0.00178096	0.0898968
AACGGAAC	-0.0964437	-0.0356471	-0.0660454
AACGGAAG	0.110344	-0.144749	-0.0172024
AACGGAAT	0.161403	0.135912	0.148657
AACGGACA	-0.177109	0.103028	-0.0370405
AACGGACC	-0.0513204	-0.106621	-0.0789705
AACGGACG	-0.114248	-0.21663	-0.165439
AACGGACT	-0.0552467	-0.128079	-0.0916631
AACGGAGA	-0.0747845	-0.180951	-0.127868
AACGGAGC	-0.364248	0.0365088	-0.163869
AACGGAGG	-0.40645	-0.0329612	-0.219706
AACGGAGT	-0.0745277	-0.0481134	-0.0613205
AACGGATA	-0.0666233	0.174764	0.0540701
AACGGATC	-0.126298	-0.10685	-0.116574
AACGGATG	-0.0914894	0.0711505	-0.0101695
AACGGATT	0.204845	-0.0378234	0.0835108
AACGGCAA	0.0835036	0.204508	0.144006
AACGGCAC	-0.117645	-0.0112895	-0.0644672
AACGGCAG	-0.178304	-0.201435	-0.18987
AACGGCAT	0.0756137	-0.00731481	0.0341494
AACGGCCA	-0.158734	-0.106038	-0.132386
AACGGCCC	-0.320427	-0.161605	-0.241016
AACGGCCG	0.105822	-0.0981401	0.00384084
AACGGCCT	-0.160822	-0.298823	-0.229822
AACGGCGA	-0.0149948	-0.0567107	-0.0358528
AACGGCGC	0.0358773	-0.0574101	-0.0107664
AACGGCGG	-0.0727303	0.0810638	0.00416675
AACGGCGT	0.0396636	-0.199239	-0.0797876
AACGGCTA	-0.121022	-0.054757	-0.0878897
AACGGCTC	0.139589	-0.116586	0.0115015
AACGGCTG	-0.247725	-0.0839933	-0.165859
AACGGCTT	-0.0484573	-0.0757355	-0.0620964
AACGGGAA	0.143923	0.0728277	0.108375
AACGGGAC	-0.0444806	0.0169672	-0.0137567
AACGGGAG	-0.187312	-0.242105	-0.214709
AACGGGAT	0.0935824	0.0101786	0.0518805
AACGGGCA	0.0086318	-0.292712	-0.14204
AACGGGCC	-0.193336	-0.237102	-0.215219
AACGGGCG	0.0685783	-0.0260092	0.0212846
AACGGGCT	0.031965	0.0565132	0.0442391
AACGGGGA	-0.118188	-0.0176645	-0.067926
AACGGGGC	0.0384034	0.0127074	0.0255554
AACGGGGG	-0.253584	-0.134575	-0.19408
AACGGGGT	-0.104366	-0.179689	-0.142028
AACGGGTA	-0.124516	0.0928755	-0.0158202
AACGGGTC	-0.228465	-0.240124	-0.234295
AACGGGTG	-0.197558	-0.111686	-0.154622
AACGGTAA	0.14795	0.0115395	0.0797446
AACGGTAC	-0.131343	0.0824387	-0.0244519
AACGGTAG	-0.0899957	0.000100243	-0.0449477
AACGGTAT	0.0300482	-0.119437	-0.0446943
AACGGTCA	-0.017466	-0.179085	-0.0982755
AACGGTCC	-0.248063	-0.206381	-0.227222
AACGGTCG	-0.132321	-0.140947	-0.136634
AACGGTCT	-0.092596	-0.0403382	-0.0664671
AACGGTGA	-0.0705629	0.069548	-0.000507448
AACGGTGC	-0.134916	-0.187025	-0.16097
AACGGTGG	-0.132323	-0.0547131	-0.0935179
AACGGTGT	-0.0530816	-0.00197705	-0.0275293
AACGGTTA	0.15568	-0.0660986	0.0447909
AACGGTTC	-0.0131138	0.211492	0.0991891
AACGGTTG	0.120522	-0.0149623	0.0527799
AACGTAAA	0.17519	0.265764	0.220477
AACGTAAC	0.209067	0.032204	0.120636
AACGTAAG	0.0152122	0.00503579	0.010124
AACGTAAT	0.112682	0.219292	0.165987
AACGTACA	0.155446	0.109155	0.132301
AACGTACC	-0.0956875	-0.000294917	-0.0479912
AACGTACG	0.0504858	0.10425	0.0773677
AACGTACT	0.0937125	0.0679601	0.0808363
AACGTAGA	-0.109351	-0.0462653	-0.0778079
AACGTAGC	-0.0811242	-0.112579	-0.0968517
AACGTAGG	-0.016168	-0.172894	-0.0945311
AACGTAGT	-0.0538628	0.0541313	0.000134259
AACGTATA	0.20305	0.323772	0.263411
AACGTATC	0.160402	0.0395116	0.0999566
AACGTATG	0.00654365	-0.0245681	-0.00901224
AACGTATT	0.347227	0.260491	0.303859
AACGTCAA	0.126119	0.177158	0.151638
AACGTCAC	0.0274133	-0.0327038	-0.00264526
AACGTCAG	0.0939121	-0.226014	-0.0660508
AACGTCAT	-0.00441764	-0.060281	-0.0323493
AACGTCCA	-0.162405	-0.226466	-0.194436
AACGTCCC	-0.298355	-0.0527073	-0.175531
AACGTCCG	-0.230645	-0.13067	-0.180657
AACGTCCT	-0.312308	-0.135409	-0.223858
AACGTCGA	-0.0302891	-0.101785	-0.0660369
AACGTCGC	-0.167054	-0.010033	-0.0885435
AACGTCGG	-0.156711	-0.284951	-0.220831
AACGTCGT	0.0178733	-0.0171537	0.000359808
AACGTCTA	-0.0757128	-0.272289	-0.174001
AACGTCTC	-0.187922	-0.255981	-0.221952
AACGTCTG	-0.0991525	-0.221226	-0.160189
AACGTCTT	0.0934811	-0.121412	-0.0139655
AACGTGAA	0.239725	0.0554136	0.147569
AACGTGAC	-0.0325765	-0.15089	-0.0917335
AACGTGAG	-0.0491685	-0.106116	-0.0776421
AACGTGAT	0.0536969	0.107324	0.0805105
AACGTGCA	-0.0245287	0.16866	0.0720659
AACGTGCC	-0.224424	-0.0688734	-0.146649
AACGTGCG	-0.203862	-0.119236	-0.161549
AACGTGCT	-0.0404621	-0.0370792	-0.0387706
AACGTGGA	-0.112982	0.0569887	-0.0279969
AACGTGGC	-0.215208	-0.0564891	-0.135849
AACGTGGG	-0.249992	-0.117949	-0.183971
AACGTGGT	-0.158616	-0.0835872	-0.121102
AACGTGTA	-0.239152	-0.107789	-0.17347
AACGTGTC	-0.077857	-0.156521	-0.117189
AACGTGTG	-0.149079	-0.00759955	-0.0783392
AACGTTAA	0.329309	0.289983	0.309646
AACGTTAC	0.0855415	0.116161	0.100851
AACGTTAG	0.214643	0.209771	0.212207
AACGTTAT	0.23757	0.340353	0.288961
AACGTTCA	-0.110746	-0.165768	-0.138257
AACGTTCC	0.0609687	-0.155398	-0.0472145
AACGTTCG	-0.13718	-0.067445	-0.102313
AACGTTCT	0.109658	0.10537	0.107514
AACGTTGA	0.197034	-0.0352338	0.0809003
AACGTTGC	0.0588384	0.00232156	0.03058
AACGTTGG	-0.0225743	-0.165443	-0.0940087
AACGTTGT	0.141895	0.211563	0.176729
AACGTTTA	0.192065	0.235591	0.213828
AACGTTTC	-0.0954702	-0.0236378	-0.059554
AACGTTTG	0.0830573	0.0393885	0.0612229
AACTAAAA	0.425977	0.263221	0.344599
AACTAAAC	0.318042	0.245101	0.281572
AACTAAAG	0.246858	0.157586	0.202222
AACTAAAT	0.330277	0.370966	0.350621
AACTAACA	0.332491	0.252209	0.29235
AACTAACC	0.095215	0.046579	0.070897
AACTAACG	0.222118	0.307016	0.264567
AACTAACT	0.29834	0.340184	0.319262
AACTAAGA	0.231507	0.176074	0.20379
AACTAAGC	0.173005	0.163926	0.168465
AACTAAGG	0.256732	0.214024	0.235378
AACTAAGT	0.20398	0.231679	0.21783
AACTAATA	0.244708	0.400539	0.322624
AACTAATC	0.222532	0.151905	0.187219
AACTAATG	0.279645	0.344055	0.31185
AACTAATT	0.408206	0.3935	0.400853
AACTACAA	0.309622	0.298516	0.304069
AACTACAC	0.102486	0.233765	0.168125
AACTACAG	0.0603786	0.118218	0.0892983
AACTACAT	0.172057	0.244673	0.208365
AACTACCA	0.180865	0.159955	0.17041
AACTACCC	0.162749	0.128118	0.145434
AACTACCG	0.279332	-0.0123512	0.13349
AACTACCT	0.154618	0.13344	0.144029
AACTACGA	0.0952866	0.179831	0.137559
AACTACGC	0.207279	0.0800402	0.14366
AACTACGG	0.172574	-0.0552372	0.0586682
AACTACGT	0.016158	0.133683	0.0749205
AACTACTA	0.262669	0.214928	0.238799
AACTACTC	0.0739247	0.187904	0.130915
AACTACTG	0.214735	0.195422	0.205078
AACTACTT	0.361256	0.22765	0.294453
AACTAGAA	0.285205	0.21748	0.251342
AACTAGAC	0.0574433	0.146856	0.10215
AACTAGAG	-0.0835712	0.0455813	-0.0189949
AACTAGAT	0.173696	0.120181	0.146938
AACTAGCA	0.230796	0.0294437	0.13012
AACTAGCC	0.221851	-0.0942964	0.0637775
AACTAGCG	0.136383	-0.0189358	0.0587236
AACTAGCT	0.1106	0.0825198	0.0965598
AACTAGGA	-0.0411652	0.0641342	0.0114845
AACTAGGC	0.0815595	0.0147636	0.0481616
AACTAGGG	0.0139134	0.0258555	0.0198844
AACTAGGT	0.0175098	0.0989307	0.0582203
AACTAGTA	0.302388	0.30341	0.302899
AACTAGTC	0.00286052	0.111922	0.0573911
AACTAGTG	0.0917515	0.288047	0.189899
AACTAGTT	0.382953	0.401204	0.392078
AACTATAA	0.4348	0.330029	0.382415
AACTATAC	0.170224	0.282783	0.226504
AACTATAG	0.252473	0.218541	0.235507
AACTATAT	0.376906	0.321289	0.349098
AACTATCA	0.302301	0.245485	0.273893
AACTATCC	0.237215	0.178388	0.207801
AACTATCG	0.123839	0.0714972	0.0976679
AACTATCT	0.107632	0.322967	0.215299
AACTATGA	0.314702	0.268076	0.291389
AACTATGC	0.222873	0.0899059	0.156389
AACTATGG	-0.00989281	0.0156219	0.00286453
AACTATGT	0.297097	0.218574	0.257836
AACTATTA	0.375763	0.422508	0.399135
AACTATTC	0.297048	0.212064	0.254556
AACTATTG	0.361991	0.228422	0.295207
AACTCAAA	0.202145	0.132775	0.16746
AACTCAAC	0.100769	-0.061593	0.0195879
AACTCAAG	-0.218065	0.111432	-0.0533169
AACTCAAT	0.208602	0.222724	0.215663
AACTCACA	0.117138	0.0597083	0.088423
AACTCACC	0.0606213	-0.06775	-0.00356435
AACTCACG	0.0670606	-0.199134	-0.0660367
AACTCACT	0.00945892	0.175545	0.092502
AACTCAGA	0.098511	0.14261	0.120561
AACTCAGC	0.0606433	0.114539	0.087591
AACTCAGG	0.0595396	0.0459691	0.0527543
AACTCAGT	0.189866	-0.00388041	0.0929929
AACTCATA	0.160003	0.127261	0.143632
AACTCATC	-0.084091	-0.112428	-0.0982596
AACTCATG	-0.108691	0.00632691	-0.0511822
AACTCATT	0.133409	0.0870244	0.110217
AACTCCAA	0.224129	0.0126466	0.118388
AACTCCAC	-0.0221512	-0.0778782	-0.0500147
AACTCCAG	-0.330555	0.0505557	-0.14
AACTCCAT	-0.0556728	0.0455348	-0.00506899
AACTCCCA	-0.128244	-0.0787113	-0.103478
AACTCCCC	-0.134082	-0.224661	-0.179372
AACTCCCG	0.0139051	-0.103124	-0.0446094
AACTCCCT	-0.177987	0.0356374	-0.0711748
AACTCCGA	0.0259281	0.0627731	0.0443506
AACTCCGC	0.102487	-0.0509534	0.0257667
AACTCCGG	-0.0980833	-0.19303	-0.145557
AACTCCGT	-0.119543	0.140742	0.0105994
AACTCCTA	0.192096	0.132501	0.162299
AACTCCTC	-0.0395367	-0.0676375	-0.0535871
AACTCCTG	0.0883477	0.022099	0.0552233
AACTCCTT	0.155963	-0.166973	-0.00550479
AACTCGAA	0.201361	-0.0494768	0.0759422
AACTCGAC	-0.111493	-0.0343662	-0.0729297
AACTCGAG	-0.0724225	0.143916	0.0357467
AACTCGAT	-0.0546474	-0.00591533	-0.0302814
AACTCGCA	0.0737845	0.168799	0.121292
AACTCGCC	-0.0813175	-0.092695	-0.0870063
AACTCGCG	0.103577	-0.143059	-0.019741
AACTCGCT	-0.0698921	-0.0633823	-0.0666372
AACTCGGA	-0.3479	-0.0595607	-0.20373
AACTCGGC	-0.0362744	0.0241294	-0.00607249
AACTCGGG	-0.00251162	0.0487967	0.0231425
AACTCGGT	-0.164822	0.143482	-0.0106701
AACTCGTA	0.260402	0.178943	0.219673
AACTCGTC	0.0803186	-0.0550918	0.0126134
AACTCGTG	0.161508	-0.0719209	0.0447936
AACTCTAA	0.292005	0.208701	0.250353
AACTCTAC	0.0321051	0.20318	0.117643
AACTCTAG	0.0545528	-0.0556927	-0.000569962
AACTCTAT	0.0771187	0.178105	0.127612
AACTCTCA	-0.0460612	0.108515	0.0312269
AACTCTCC	0.0285023	0.00571363	0.017108
AACTCTCG	0.112552	-0.101905	0.00532308
AACTCTCT	-0.087419	0.12031	0.0164455
AACTCTGA	0.116476	0.114792	0.115634
AACTCTGC	0.222725	0.0641538	0.14344
AACTCTGG	0.15867	-0.0586739	0.0499979
AACTCTGT	0.0814851	0.196456	0.138971
AACTCTTA	0.253512	0.166143	0.209828
AACTCTTC	-0.170643	-0.0152238	-0.0929336
AACTCTTG	0.0844062	-0.0503639	0.0170212
AACTGAAA	0.0783158	0.122626	0.100471
AACTGAAC	0.0969869	0.111963	0.104475
AACTGAAG	-0.0889215	-0.10524	-0.0970806
AACTGAAT	0.100358	0.27444	0.187399
AACTGACA	0.215548	0.024882	0.120215
AACTGACC	-0.216155	0.144896	-0.0356297
AACTGACG	0.229416	-0.125091	0.0521625
AACTGACT	0.0875573	-0.00897248	0.0392924
AACTGAGA	-0.0378137	-0.0674192	-0.0526164
AACTGAGC	0.0150853	-0.0527126	-0.0188136
AACTGAGG	0.0456742	0.0181554	0.0319148
AACTGAGT	-0.0970833	-0.00963346	-0.0533584
AACTGATA	0.185979	0.348055	0.267017
AACTGATC	-0.100126	0.0828658	-0.00863032
AACTGATG	-0.0205161	0.12977	0.0546268
AACTGATT	0.246169	0.0965482	0.171359
AACTGCAA	0.185355	0.228726	0.20704
AACTGCAC	0.102128	0.162029	0.132079
AACTGCAG	-0.0687934	0.0464088	-0.0111923
AACTGCAT	0.0121938	-0.0579318	-0.022869
AACTGCCA	-0.105538	-0.180496	-0.143017
AACTGCCC	-0.194555	0.0187319	-0.0879118
AACTGCCG	0.0695744	0.0293043	0.0494393
AACTGCCT	-0.144824	0.0480032	-0.0484104
AACTGCGA	0.0551902	0.0813258	0.068258
AACTGCGC	0.138945	-0.134306	0.00231955
AACTGCGG	0.125638	-0.0575888	0.0340246
AACTGCGT	-0.0784197	-0.0178681	-0.0481439
AACTGCTA	0.148933	-0.134407	0.00726297
AACTGCTC	-0.128121	-0.196662	-0.162391
AACTGCTG	-0.181416	0.0909549	-0.0452304
AACTGCTT	0.142109	0.180232	0.16117
AACTGGAA	0.23386	-0.00840578	0.112727
AACTGGAC	-0.00174075	0.0852135	0.0417364
AACTGGAG	-0.15356	-0.0605637	-0.107062
AACTGGAT	0.173438	0.0521718	0.112805
AACTGGCA	0.0330599	0.113627	0.0733435
AACTGGCC	0.00491814	-0.0584095	-0.0267457
AACTGGCG	-0.0838596	-0.118561	-0.10121
AACTGGCT	0.0806137	-0.0543371	0.0131383
AACTGGGA	-0.250988	-0.180165	-0.215576
AACTGGGC	0.0973198	-0.113234	-0.00795696
AACTGGGG	-0.0903417	-0.208186	-0.149264
AACTGGGT	0.0570173	0.0634884	0.0602529
AACTGGTA	-0.0170701	0.235801	0.109366
AACTGGTC	-0.0664406	-0.0705903	-0.0685154
AACTGGTG	-0.152065	0.0344821	-0.0587917
AACTGTAA	0.284435	0.211838	0.248136
AACTGTAC	0.075094	0.116992	0.0960429
AACTGTAG	0.0696537	0.180217	0.124936
AACTGTAT	0.132156	0.183511	0.157833
AACTGTCA	-0.0231154	0.191442	0.0841634
AACTGTCC	-0.0774034	-0.0177611	-0.0475823
AACTGTCG	-0.0139437	-0.0137723	-0.013858
AACTGTCT	0.0524317	0.0885491	0.0704904
AACTGTGA	0.00302063	0.332862	0.167941
AACTGTGC	0.139556	-0.123265	0.00814522
AACTGTGG	-0.107375	0.023944	-0.0417153
AACTGTGT	-0.000567141	0.0108427	0.00513779
AACTGTTA	0.293664	0.308173	0.300919
AACTGTTC	0.0480712	-0.00967326	0.019199
AACTGTTG	0.144279	0.101234	0.122757
AACTTAAA	0.366053	0.33827	0.352162
AACTTAAC	0.279888	0.366974	0.323431
AACTTAAG	0.298807	0.36697	0.332889
AACTTAAT	0.399626	0.363208	0.381417
AACTTACA	0.32485	0.334985	0.329918
AACTTACC	0.338229	0.22186	0.280045
AACTTACG	0.41093	0.225919	0.318425
AACTTACT	0.319143	0.350471	0.334807
AACTTAGA	0.317493	0.344807	0.33115
AACTTAGC	0.270044	0.223897	0.246971
AACTTAGG	0.244207	0.119432	0.181819
AACTTAGT	0.265535	0.313401	0.289468
AACTTATA	0.394782	0.436225	0.415504
AACTTATC	0.327475	0.373625	0.35055
AACTTATG	0.338022	0.405799	0.371911
AACTTATT	0.434483	0.361621	0.398052
AACTTCAA	0.367678	0.322825	0.345252
AACTTCAC	0.0622261	0.090581	0.0764036
AACTTCAG	0.0514661	0.265357	0.158412
AACTTCAT	0.188626	0.289502	0.239064
AACTTCCA	-0.00567068	0.185951	0.0901401
AACTTCCC	0.041605	0.0884387	0.0650218
AACTTCCG	0.172033	0.210647	0.19134
AACTTCCT	0.0302382	0.0607752	0.0455067
AACTTCGA	0.205335	0.201068	0.203201
AACTTCGC	0.300539	0.219634	0.260087
AACTTCGG	0.195294	0.0804425	0.137868
AACTTCGT	0.176973	0.218801	0.197887
AACTTCTA	0.334243	0.249575	0.291909
AACTTCTC	0.215489	0.220852	0.218171
AACTTCTG	0.0979256	0.164296	0.131111
AACTTCTT	0.335388	0.294116	0.314752
AACTTGAA	0.383132	0.26094	0.322036
AACTTGAC	0.27959	0.210249	0.244919
AACTTGAG	-0.0555908	0.1456	0.0450045
AACTTGAT	0.251035	0.232845	0.24194
AACTTGCA	0.214062	0.311983	0.263022
AACTTGCC	0.136636	0.289796	0.213216
AACTTGCG	0.289094	0.174128	0.231611
AACTTGCT	0.257999	0.12769	0.192845
AACTTGGA	0.112147	0.0958307	0.103989
[truncated: 30,897 more rows]
